# Supplementary material for: 3-(2H-1,3-Benzodioxol-5-ylmeth­yl)-2-(2-meth­oxy­phen­yl)-1,3-thia­zolidin-4-one
Source: Acta Crystallogr Sect E Struct Rep Online. 2011 Oct 22;67(Pt 11):o2970–1. doi: 10.1107/S1600536811041262 (PMC3247375; doi:10.1107/S1600536811041262)
Supplement: Supplementary file 2 [file e-67-o2970-Isup2.hkl]

#
# h,k,l, Fc-squared, Fo-squared, sigma(Fo-squared) and status flag
#
data_I
_shelx_title ' 2008src0494 in P2(1)/n'
_shelx_refln_list_code          4
_shelx_F_calc_maximum      160.64
_exptl_crystal_F_000       720.00
_reflns_d_resolution_high  0.7697
 
loop_
 _symmetry_equiv_pos_as_xyz
 'x, y, z'
 '-x+1/2, y+1/2, -z+1/2'
 '-x, -y, -z'
 'x-1/2, -y-1/2, z-1/2'
 
_cell_length_a     6.8137
_cell_length_b    12.5753
_cell_length_c    18.5071
_cell_angle_alpha  90.000
_cell_angle_beta   91.825
_cell_angle_gamma  90.000
 
_shelx_F_squared_multiplier     1.000
 
loop_
 _refln_index_h
 _refln_index_k
 _refln_index_l
 _refln_F_squared_calc
 _refln_F_squared_meas
 _refln_F_squared_sigma
 _refln_observed_status
   2   0   0     4528.23     4035.49    136.97 o
   4   0   0     1390.91     1397.38     68.07 o
   6   0   0      389.31      350.11     35.26 o
   8   0   0      154.88       10.38     38.32 o
   1   1   0     1896.44      657.51     88.68 o
   2   1   0     2601.23     2533.96     66.98 o
   3   1   0      332.76      354.69     15.63 o
   4   1   0      547.32      527.43     25.74 o
   5   1   0      205.96      184.28     15.14 o
   6   1   0        0.06      -13.88      9.25 o
   7   1   0        1.74        3.58      8.75 o
   8   1   0      205.41      221.35     50.03 o
   0   2   0      711.74      567.80     33.63 o
   1   2   0       67.92       72.62      8.89 o
   2   2   0     2246.48     2019.49     56.87 o
   3   2   0     1019.85      949.59     28.33 o
   4   2   0      499.92      543.21     24.71 o
   5   2   0        1.38        6.07      8.19 o
   6   2   0      603.22      554.63     36.65 o
   7   2   0        0.83       -1.33     10.44 o
   8   2   0        0.27       35.49     42.47 o
   1   3   0     6043.73     5697.64    234.96 o
   2   3   0       10.72        1.89      8.54 o
   3   3   0       73.99       69.10      8.04 o
   4   3   0       61.48       51.74      8.43 o
   5   3   0       14.08       13.58      9.93 o
   6   3   0       68.57       79.30     12.63 o
   7   3   0      447.07      536.36     56.59 o
   8   3   0       15.10       20.25     17.16 o
   0   4   0       25.84       17.18     16.60 o
   1   4   0      359.72      389.67     20.91 o
   2   4   0     1923.80     1872.80     66.87 o
   3   4   0       63.74       81.05     10.65 o
   4   4   0      302.78      271.50     19.35 o
   5   4   0       46.64       51.85     10.87 o
   6   4   0      217.98      159.72     19.19 o
   7   4   0        0.54        0.32     14.07 o
   8   4   0      187.86      217.11     53.19 o
   1   5   0     1470.41     1381.66     53.22 o
   2   5   0     1020.00     1095.87     38.33 o
   3   5   0      570.97      577.65     26.02 o
   4   5   0       15.10       24.47     12.54 o
   5   5   0     1149.58     1290.27     70.44 o
   6   5   0        5.76       -9.32     12.29 o
   7   5   0      104.35      119.55     28.99 o
   8   5   0        5.71       23.27     29.78 o
   0   6   0       38.54       81.60     26.21 o
   1   6   0      249.96      287.20     22.89 o
   2   6   0      845.45      764.24     36.29 o
   3   6   0        8.47       11.80      8.80 o
   4   6   0      409.55      410.86     37.92 o
   5   6   0       86.48       92.48     16.46 o
   6   6   0       34.35       39.71     13.30 o
   7   6   0       38.22       80.37     36.18 o
   8   6   0      119.02      150.29     46.65 o
   1   7   0     3093.63     3294.80    161.49 o
   2   7   0       90.17       64.01     13.35 o
   3   7   0      455.32      510.53     33.43 o
   4   7   0      239.27      272.09     16.79 o
   5   7   0      509.04      588.22     34.17 o
   6   7   0      135.85      124.58     19.62 o
   7   7   0       18.41       -2.08     37.32 o
   0   8   0      738.54      804.90     66.33 o
   1   8   0        3.07       -1.61     11.59 o
   2   8   0       17.56       25.62     16.81 o
   3   8   0     1071.88     1089.78     55.46 o
   4   8   0     1679.96     1879.96     70.02 o
   5   8   0       93.51      118.46     23.27 o
   6   8   0        0.16       22.91     18.83 o
   7   8   0        6.83        0.50     31.70 o
   1   9   0     1075.40      971.10     94.11 o
   2   9   0      948.28     1053.00     74.11 o
   3   9   0      474.56      446.16     31.69 o
   4   9   0       11.31       -9.28     14.38 o
   5   9   0      438.50      479.13     46.68 o
   6   9   0       52.33       50.52     28.64 o
   7   9   0       12.92       24.71     27.93 o
   0  10   0      128.34      103.92     29.71 o
   1  10   0      299.05      288.17     31.03 o
   2  10   0        2.00       31.99     16.63 o
   3  10   0        0.85       34.92     19.72 o
   4  10   0      141.98      169.25     26.45 o
   5  10   0      105.92      122.09     28.65 o
   6  10   0       60.06       97.77     28.61 o
   1  11   0     1349.04     1421.02    112.07 o
   2  11   0       90.09       96.59     37.53 o
   3  11   0      332.07      396.25     49.39 o
   4  11   0       62.47       60.72     23.42 o
   5  11   0       30.75      -12.95     48.15 o
   6  11   0      150.90      101.08     67.47 o
   0  12   0       78.28       83.86     70.75 o
   1  12   0      113.10      158.72     63.87 o
   2  12   0      589.03      534.50     76.23 o
   3  12   0        1.36        3.00     25.38 o
   4  12   0      250.55      194.25     45.32 o
   5  12   0        6.79        3.48     35.78 o
   1  13   0        1.60       12.67     66.51 o
   2  13   0       62.78       69.19     30.21 o
   3  13   0        1.71       26.73     46.50 o
   4  13   0       13.12       37.09     40.37 o
   5  13   0       16.37       67.05     44.30 o
   0  14   0       86.22       79.47     51.27 o
   1  14   0        2.22       45.76     29.83 o
   2  14   0        0.28      -12.34     71.55 o
   3  14   0        4.26       23.79     44.65 o
   4  14   0       62.76      109.66     50.19 o
   1  15   0       11.34      -45.64     83.81 o
   2  15   0        0.46      103.81     76.29 o
   3  15   0       33.88       50.88     46.15 o
   0  16   0       61.31      148.69    125.31 o
   1  16   0       81.05       42.20     84.80 o
  -7   0   1       44.54       46.80     12.86 o
  -5   0   1        0.03       -9.92      9.13 o
  -3   0   1      237.31      253.32     25.54 o
  -1   0   1     1657.28     1315.98     65.26 o
   1   0   1     4113.90     3652.02    140.32 o
   3   0   1      152.50      182.55     15.94 o
   5   0   1        1.09        9.74     20.30 o
   7   0   1       69.55       56.31     14.32 o
  -8   1   1       28.70       29.43     29.73 o
  -7   1   1      224.61      192.02     31.30 o
  -6   1   1      323.56      336.37     27.18 o
  -5   1   1     2574.15     2617.00    107.01 o
  -4   1   1     1199.56     1265.15     43.40 o
  -3   1   1     2734.47     2805.17     76.53 o
  -2   1   1      873.73      778.94     23.32 o
  -1   1   1     2649.06     2327.95     62.65 o
   1   1   1     2625.16     2259.55     58.19 o
   2   1   1       36.36       29.62      6.60 o
   3   1   1      402.24      398.76     17.24 o
   4   1   1     1254.79     1289.84     52.31 o
   5   1   1      156.32      150.38     17.43 o
   6   1   1       75.67       84.61     19.36 o
   7   1   1      111.21       87.26     14.67 o
   8   1   1      246.42      173.80     44.39 o
  -8   2   1       47.53       32.99     21.78 o
  -7   2   1       64.55       85.76     37.33 o
  -6   2   1       50.81       22.01     10.16 o
  -5   2   1      693.76      750.69     40.30 o
  -4   2   1        9.07       26.53      7.26 o
  -3   2   1     2209.28     2252.89     60.58 o
  -2   2   1     1200.08     1152.26     35.81 o
  -1   2   1     3899.65     3501.08    110.77 o
   0   2   1     9290.81     8062.80    380.11 o
   1   2   1     2486.48     2090.30     73.11 o
   2   2   1     5920.54     5477.49    148.90 o
   3   2   1       66.85       73.01      8.02 o
   4   2   1      152.22      203.94     13.56 o
   5   2   1       49.62       45.22      9.68 o
   6   2   1      308.69      342.32     33.06 o
   7   2   1      264.64      219.56     30.09 o
   8   2   1        8.78        0.90     12.16 o
  -8   3   1       47.58       43.88     23.11 o
  -7   3   1      474.35      493.65     50.80 o
  -6   3   1       20.91       21.15      6.67 o
  -5   3   1      742.80      809.39     36.11 o
  -4   3   1       46.70       35.27      7.45 o
  -3   3   1      210.77      210.44     12.71 o
  -2   3   1      321.21      300.83     16.24 o
  -1   3   1       24.63       22.82      6.96 o
   0   3   1    11653.95    10558.20    577.62 o
   1   3   1     1609.59     1527.77     59.86 o
   2   3   1       12.61        0.50      6.65 o
   3   3   1      306.94      290.24     18.55 o
   4   3   1       44.70       43.69      8.34 o
   5   3   1      130.98      110.68     12.77 o
   6   3   1      155.39      159.49     18.12 o
   7   3   1       55.87       54.63     16.13 o
   8   3   1      182.02      142.32     41.35 o
  -8   4   1       56.49       68.64     32.98 o
  -7   4   1       60.74       35.38     18.29 o
  -6   4   1     1669.60     1877.09     81.30 o
  -5   4   1        0.01       -4.89      7.39 o
  -4   4   1     1417.04     1534.64     54.12 o
  -3   4   1     1269.96     1243.86     50.02 o
  -2   4   1      735.13      683.67     26.32 o
  -1   4   1     1494.05     1648.90     61.52 o
   0   4   1     1614.70     1604.02     76.49 o
   1   4   1     2918.73     2967.08    108.05 o
   2   4   1     1459.16     1418.57     43.06 o
   3   4   1     1031.28     1135.63     37.56 o
   4   4   1       66.63       77.30     10.81 o
   5   4   1      153.58      158.41     18.26 o
   6   4   1       65.77       65.66     17.05 o
   7   4   1        1.84        2.54     18.60 o
   8   4   1        2.11       15.62     29.48 o
  -8   5   1        1.53      -45.28     36.84 o
  -7   5   1       64.96       56.34     33.97 o
  -6   5   1       54.61       58.73     12.25 o
  -5   5   1      169.59      180.25     24.34 o
  -4   5   1       37.66       46.12     11.61 o
  -3   5   1       15.95       10.88      8.99 o
  -2   5   1       10.96        9.98      8.38 o
  -1   5   1      533.15      512.38     30.06 o
   0   5   1        4.81        0.24     12.27 o
   1   5   1      138.76      144.27     15.99 o
   2   5   1      123.76      146.90     12.04 o
   3   5   1     2024.13     1987.63     70.64 o
   4   5   1     1777.47     1866.13     79.48 o
   5   5   1      481.69      504.85     47.28 o
   6   5   1        5.99       -9.92     11.49 o
   7   5   1       30.10       17.54     19.27 o
   8   5   1       35.58       39.67     26.80 o
  -8   6   1      103.96       72.29     40.35 o
  -7   6   1      136.92      186.70     35.45 o
  -6   6   1       28.87       31.60     16.28 o
  -5   6   1       65.96       54.00     13.01 o
  -4   6   1      244.16      254.38     21.18 o
  -3   6   1       31.97       42.53     11.27 o
  -2   6   1     2322.30     2681.19     84.75 o
  -1   6   1       31.54       55.97     12.13 o
   0   6   1      852.42     1073.43     64.88 o
   1   6   1      211.53      186.56     22.06 o
   2   6   1     1103.35     1187.95     58.06 o
   3   6   1      115.68      129.72     13.64 o
   4   6   1      174.19      192.27     21.13 o
   5   6   1       84.89       78.78     21.27 o
   6   6   1       41.03       44.75     15.34 o
   7   6   1       52.57       44.39     20.08 o
   8   6   1        0.13      -69.29     46.19 o
  -7   7   1       10.35        7.98     33.17 o
  -6   7   1        1.57        6.90     14.47 o
  -5   7   1     1065.36     1207.05     73.81 o
  -4   7   1       45.69       38.11     10.88 o
  -3   7   1      780.36      811.80     48.14 o
  -2   7   1      319.42      399.10     34.90 o
  -1   7   1     1296.19     1310.90     67.54 o
   0   7   1     1381.34     1553.68     71.19 o
   1   7   1     1314.07     1482.62     76.12 o
   2   7   1        2.33        2.06     13.61 o
   3   7   1      123.78      159.29     17.10 o
   4   7   1        0.53       -8.65     10.93 o
   5   7   1        0.71        3.94     12.34 o
   6   7   1        1.04       -4.80     16.37 o
   7   7   1      121.28      115.65     35.95 o
  -7   8   1        3.90       21.30     34.58 o
  -6   8   1       52.35       48.90     22.65 o
  -5   8   1       25.50       45.93     16.34 o
  -4   8   1     1701.29     1855.48     82.33 o
  -3   8   1      674.80      771.25     47.30 o
  -2   8   1      449.83      552.95     53.20 o
  -1   8   1      241.49      302.06     24.25 o
   0   8   1      403.91      350.92     30.08 o
   1   8   1        9.30       58.93     17.82 o
   2   8   1       14.55       16.13     12.68 o
   3   8   1      108.15      114.42     19.19 o
   4   8   1       47.18       31.37     15.53 o
   5   8   1       88.01      147.79     18.26 o
   6   8   1      158.80      175.09     24.41 o
   7   8   1        9.48       13.00     29.43 o
  -7   9   1       31.03       12.62     40.96 o
  -6   9   1        0.32       24.52     24.24 o
  -5   9   1        0.58       -8.22     18.58 o
  -4   9   1      377.09      469.70     31.41 o
  -3   9   1      325.75      306.80     27.80 o
  -2   9   1      485.66      519.74     44.99 o
  -1   9   1      323.68      449.44     48.25 o
   0   9   1      158.18      191.78     26.14 o
   1   9   1      866.25      810.24     58.55 o
   2   9   1        6.03        8.39     13.85 o
   3   9   1       32.03       38.09     16.79 o
   4   9   1       20.30       12.77     19.42 o
   5   9   1       38.14       43.48     18.66 o
   6   9   1       33.82       52.81     26.14 o
   7   9   1        0.75       17.65     49.53 o
  -6  10   1      290.96      263.09     45.52 o
  -5  10   1       10.86       29.00     23.80 o
  -4  10   1      463.57      543.76     41.14 o
  -3  10   1       38.79        7.53     22.39 o
  -2  10   1      754.00      815.62     69.68 o
  -1  10   1      224.96      243.06     27.34 o
   0  10   1       75.24       75.42     21.59 o
   1  10   1        1.95      -25.27     16.85 o
   2  10   1      182.82      152.37     25.79 o
   3  10   1      749.04      714.70     53.02 o
   4  10   1       12.68        5.82     19.16 o
   5  10   1       33.03       54.50     24.38 o
   6  10   1      239.72      341.07     59.31 o
  -6  11   1        0.39      -44.13     48.97 o
  -5  11   1        4.62      -42.71     33.48 o
  -4  11   1       21.73       45.45     24.75 o
  -3  11   1      380.17      528.25     79.08 o
  -2  11   1       22.30        9.41     25.89 o
  -1  11   1      218.15      253.05     29.79 o
   0  11   1       51.32       62.26     17.06 o
   1  11   1        4.32       -4.31     25.85 o
   2  11   1       93.30      136.32     37.63 o
   3  11   1       57.16       77.38     34.87 o
   4  11   1        1.51      -15.00     25.21 o
   5  11   1       27.22       -0.74     31.88 o
   6  11   1       52.37      -46.48    238.41 o
  -5  12   1       15.89       26.57     58.84 o
  -4  12   1       30.97       64.83     80.64 o
  -3  12   1        4.37       -7.52     24.18 o
  -2  12   1        0.13      -17.71     24.92 o
  -1  12   1       84.89       60.76     38.30 o
   0  12   1       18.75       11.99     24.26 o
   1  12   1        6.04      -17.83     24.79 o
   2  12   1       70.00      113.44     34.35 o
   3  12   1       16.36       17.20     30.80 o
   4  12   1      124.44      178.05     44.02 o
   5  12   1      107.21      140.48     48.15 o
  -5  13   1       16.34      -52.41     43.04 o
  -4  13   1        4.08      -19.23     70.77 o
  -3  13   1      195.33      186.61     41.95 o
  -2  13   1      173.84      131.04     43.59 o
  -1  13   1      173.85      129.78     31.41 o
   0  13   1        0.11      -44.93     29.95 o
   1  13   1      203.54      115.48     34.76 o
   2  13   1       10.68       26.08     27.11 o
   3  13   1       19.61       65.55     48.40 o
   4  13   1        3.09       28.83     35.82 o
   5  13   1        1.91      -34.83     36.81 o
  -4  14   1       82.56      122.88     64.03 o
  -3  14   1        3.72      -52.53     69.64 o
  -2  14   1      116.76       68.41     71.67 o
  -1  14   1       15.11      -75.39     50.26 o
   0  14   1       89.72       35.34     68.69 o
   1  14   1       30.19      -24.31     49.87 o
   2  14   1      296.22      482.63     85.12 o
   3  14   1       10.11      -16.07     52.34 o
   4  14   1      175.98       99.52     85.04 o
  -3  15   1        0.17      -51.20     51.23 o
  -2  15   1        0.01      -45.42     61.87 o
  -1  15   1       14.57       -0.46     49.17 o
   0  15   1       13.59      -37.27     64.76 o
   1  15   1       49.12       77.95     50.15 o
   2  15   1        2.20        2.74     56.11 o
   3  15   1       35.21       -2.91     41.92 o
  -1  16   1        0.81      -34.96     56.93 o
   0  16   1        2.07     -132.95     88.64 o
   1  16   1       18.88      -40.79     89.38 o
  -8   0   2      445.61      553.48    121.69 o
  -6   0   2      393.65      388.15     32.91 o
  -4   0   2      184.11      164.34     19.91 o
  -2   0   2    25803.67    22798.74    927.84 o
   2   0   2     1203.59     1164.51     50.31 o
   4   0   2       13.03        4.74     15.68 o
   6   0   2       99.15       -3.11     35.08 o
   8   0   2       59.74      122.05     41.48 o
  -8   1   2        0.08       28.36    102.24 o
  -7   1   2       30.95       32.76     11.18 o
  -6   1   2      178.01      137.80     21.98 o
  -5   1   2     1344.49     1488.52     63.13 o
  -4   1   2      127.89      154.47     11.29 o
  -3   1   2      512.35      472.55     19.51 o
  -2   1   2       71.43       69.79      7.29 o
  -1   1   2     9021.38     8401.63    311.83 o
   1   1   2     7598.56     6531.70    178.65 o
   2   1   2      670.32      679.96     23.59 o
   3   1   2      339.69      331.84     16.64 o
   4   1   2      637.35      644.79     31.22 o
   5   1   2       73.55       76.99     13.84 o
   6   1   2     1236.74     1246.68     61.44 o
   7   1   2      130.19      124.08     16.90 o
   8   1   2      144.22      139.16     43.96 o
  -8   2   2      120.27       32.59     65.51 o
  -7   2   2       88.24       74.29     24.21 o
  -6   2   2        0.55       13.69     10.56 o
  -5   2   2      374.35      366.56     19.87 o
  -4   2   2     2877.09     2813.32     87.31 o
  -3   2   2      161.21      146.55      8.29 o
  -2   2   2      298.97      271.37     11.93 o
  -1   2   2      972.63      957.05     32.30 o
   0   2   2        7.58       11.66      6.62 o
   1   2   2        4.55        8.38      8.27 o
   2   2   2     3400.55     3054.66     69.54 o
   3   2   2        9.13        1.36      8.59 o
   4   2   2       65.05       42.07     14.06 o
   5   2   2      541.69      515.55     27.22 o
   6   2   2      180.62      194.93     22.72 o
   7   2   2       52.63       70.74     16.55 o
   8   2   2        3.16        5.00     16.95 o
  -8   3   2       72.95       63.75     34.97 o
  -7   3   2       21.04      -18.45     12.30 o
  -6   3   2      346.29      269.84     32.89 o
  -5   3   2      571.96      590.66     23.76 o
  -4   3   2       17.38       27.82      7.73 o
  -3   3   2     1117.08     1083.60     31.50 o
  -2   3   2     1567.47     1625.58     47.37 o
  -1   3   2       32.61       35.59      5.23 o
   0   3   2     2151.77     2060.48     95.94 o
   1   3   2      115.12      106.96      9.93 o
   2   3   2      782.15      704.67     31.23 o
   3   3   2      105.33       94.97      9.41 o
   4   3   2     4824.31     5205.03    132.22 o
   5   3   2        0.81      -15.66     10.44 o
   6   3   2      112.50       84.26     20.27 o
   7   3   2        3.39      -23.72     19.25 o
   8   3   2        1.86       11.31     23.84 o
  -8   4   2       67.48       83.94     39.72 o
  -7   4   2        5.85        3.14     22.29 o
  -6   4   2       25.15       14.39      9.79 o
  -5   4   2        8.17        0.90      8.01 o
  -4   4   2       28.06       33.71      6.95 o
  -3   4   2     1265.26     1274.92     43.13 o
  -2   4   2       35.80       36.07      8.48 o
  -1   4   2      331.91      366.94     20.14 o
   0   4   2     7717.69     7012.56    251.02 o
   1   4   2      300.50      328.88     20.63 o
   2   4   2      283.87      275.92     16.23 o
   3   4   2      753.85      927.97     37.01 o
   4   4   2       10.52        6.41      9.31 o
   5   4   2        0.35       13.38      9.15 o
   6   4   2        1.68        4.47     11.92 o
   7   4   2       85.42       73.77     20.07 o
   8   4   2        4.75       16.13     31.90 o
  -8   5   2       75.15       30.37     42.03 o
  -7   5   2      161.77      124.84     30.01 o
  -6   5   2       39.22       19.84     12.02 o
  -5   5   2       20.01       17.31      8.63 o
  -4   5   2       14.08        6.35      7.94 o
  -3   5   2      420.81      419.55     22.29 o
  -2   5   2     1216.92     1268.96     51.90 o
  -1   5   2      500.42      445.68     33.48 o
   0   5   2      196.49      248.81     23.55 o
   1   5   2     4590.68     4458.29    161.91 o
   2   5   2     1042.54      926.63     38.06 o
   3   5   2       20.49        8.83     10.57 o
   4   5   2      833.53      780.84     45.26 o
   5   5   2      157.38      170.84     18.14 o
   6   5   2      115.55      135.87     28.08 o
   7   5   2       79.31       40.38     24.31 o
   8   5   2        5.11       36.67     35.59 o
  -8   6   2       27.17       19.17     34.19 o
  -7   6   2        5.25      -13.53     26.81 o
  -6   6   2       67.07       76.00     15.39 o
  -5   6   2      299.30      356.09     24.57 o
  -4   6   2      192.50      198.26     15.97 o
  -3   6   2       20.56       42.72      9.48 o
  -2   6   2       98.89      112.83     13.88 o
  -1   6   2      965.13      995.78     49.64 o
   0   6   2      161.00      149.65     17.60 o
   1   6   2      533.06      496.09     33.00 o
   2   6   2       23.28       11.39      8.85 o
   3   6   2     1245.84     1292.21     52.76 o
   4   6   2        0.01       -6.06     12.91 o
   5   6   2      535.17      486.76     33.10 o
   6   6   2       38.49        5.49     23.01 o
   7   6   2      210.96      270.25     45.48 o
   8   6   2        3.33       16.76     24.05 o
  -7   7   2       68.57       75.81     33.37 o
  -6   7   2        0.09      -12.53     14.16 o
  -5   7   2        8.07       24.67     14.17 o
  -4   7   2       25.97       47.53     14.02 o
  -3   7   2      388.83      417.40     28.70 o
  -2   7   2     1049.25      981.80     55.75 o
  -1   7   2     1547.07     1629.11     85.24 o
   0   7   2      314.20      293.63     24.10 o
   1   7   2      462.82      471.31     28.83 o
   2   7   2       10.03       15.07     11.77 o
   3   7   2      128.48      121.93     15.27 o
   4   7   2       40.66       55.47     17.95 o
   5   7   2      213.90      230.30     23.88 o
   6   7   2       63.14       31.14     18.71 o
   7   7   2       50.54       51.25     23.60 o
  -7   8   2       20.08      -28.83     40.25 o
  -6   8   2       25.80       27.63     19.87 o
  -5   8   2      951.66     1071.91     57.76 o
  -4   8   2      111.84      113.50     15.64 o
  -3   8   2        1.36       13.77     12.96 o
  -2   8   2      150.74      182.17     20.56 o
  -1   8   2       13.95       25.67     13.47 o
   0   8   2        9.58       -2.75     17.71 o
   1   8   2       26.63       50.33     13.20 o
   2   8   2      972.93     1044.39     63.67 o
   3   8   2     1417.15     1458.82     68.35 o
   4   8   2        6.94        7.54     13.51 o
   5   8   2      525.19      542.53     41.51 o
   6   8   2      116.80      139.82     30.18 o
   7   8   2       15.78       32.87     24.35 o
  -7   9   2      155.53       53.60     57.28 o
  -6   9   2      175.68      237.95     48.27 o
  -5   9   2      640.55      672.74     62.74 o
  -4   9   2        6.58       12.65     14.26 o
  -3   9   2      538.34      520.38     39.23 o
  -2   9   2      180.80      109.99     22.81 o
  -1   9   2       78.17       73.86     16.15 o
   0   9   2      351.62      355.36     31.51 o
   1   9   2        0.09        8.40     13.36 o
   2   9   2      146.82      127.35     18.42 o
   3   9   2      389.25      453.49     34.82 o
   4   9   2        0.13      -22.28     16.48 o
   5   9   2       76.40       74.02     20.42 o
   6   9   2        2.18      -13.85     25.50 o
   7   9   2        0.54       -1.37     31.52 o
  -6  10   2        5.85       20.10     37.57 o
  -5  10   2        4.79       -6.95     18.78 o
  -4  10   2       21.51       29.06     17.86 o
  -3  10   2      130.57      150.53     21.02 o
  -2  10   2       40.28       19.19     12.52 o
  -1  10   2       71.15       22.63     18.68 o
   0  10   2      489.06      459.54     35.23 o
   1  10   2       36.38       -1.69     27.46 o
   2  10   2      388.85      385.90     35.40 o
   3  10   2      272.00      339.76     27.55 o
   4  10   2        1.63       -6.82     14.40 o
   5  10   2      560.32      668.92     42.34 o
   6  10   2       40.81        4.45     25.31 o
  -6  11   2        0.25        9.91     47.70 o
  -5  11   2       28.00       59.59     39.26 o
  -4  11   2       47.44       25.99     19.92 o
  -3  11   2       88.00       95.13     23.48 o
  -2  11   2      112.93       77.80     41.40 o
  -1  11   2       10.22       18.13     15.80 o
   0  11   2        2.72       44.46     19.16 o
   1  11   2       80.38       62.25     23.68 o
   2  11   2      506.42      406.85     79.73 o
   3  11   2      245.38      239.41     31.73 o
   4  11   2        5.00       13.40     19.85 o
   5  11   2      162.07      140.86     42.83 o
   6  11   2        8.22       55.71     40.67 o
  -5  12   2       52.85       68.30     44.36 o
  -4  12   2       83.31       24.64     49.61 o
  -3  12   2        2.41       35.49     20.94 o
  -2  12   2       62.75       64.26     38.13 o
  -1  12   2      421.85      409.59     49.41 o
   0  12   2       42.19       35.60     22.19 o
   1  12   2      620.62      584.67     67.14 o
   2  12   2       90.34       54.48     81.38 o
   3  12   2      341.16      366.41     56.21 o
   4  12   2        3.60       -6.29     30.55 o
   5  12   2        1.06       35.25     48.39 o
  -5  13   2       34.57       30.60     49.02 o
  -4  13   2       42.20      -12.28    100.94 o
  -3  13   2       27.86       42.37     39.29 o
  -2  13   2       24.19       11.08     36.50 o
  -1  13   2      235.28      110.90     59.26 o
   0  13   2       11.30       45.85     33.38 o
   1  13   2       24.18       57.48     31.81 o
   2  13   2       36.67       -0.95     30.56 o
   3  13   2       33.00       80.81     30.73 o
   4  13   2        7.33       -7.46     53.19 o
   5  13   2        8.62      -28.09     38.03 o
  -4  14   2        1.52       27.88     56.88 o
  -3  14   2        3.69       47.38     58.24 o
  -2  14   2       62.20       66.42     80.01 o
  -1  14   2       11.70       45.81     53.78 o
   0  14   2        1.34        3.27     28.59 o
   1  14   2       41.45      -23.58     28.26 o
   2  14   2       15.66      116.23     58.07 o
   3  14   2       13.37       32.89     43.38 o
   4  14   2       43.91      -48.79     65.76 o
  -3  15   2       11.40      -20.85     44.84 o
  -2  15   2        0.01      -80.20    160.45 o
  -1  15   2        2.55      -27.49     69.54 o
   0  15   2       59.18       79.70     76.23 o
   1  15   2        0.02      -48.55     65.61 o
   2  15   2      141.75      135.13     90.08 o
   3  15   2       71.05      106.62     85.39 o
  -1  16   2       15.30      -20.05     76.45 o
   0  16   2       30.29      158.24     89.82 o
   1  16   2        0.04      -11.97    118.60 o
  -7   0   3      141.31      205.90     40.59 o
  -5   0   3      877.25      847.66     81.58 o
  -3   0   3     2130.78     2004.63    102.49 o
  -1   0   3     1199.98     1200.81     52.02 o
   1   0   3       43.45       53.39     12.71 o
   3   0   3     2380.78     2393.95     85.80 o
   5   0   3      685.78      687.57     50.27 o
   7   0   3        2.27       -0.73     23.37 o
  -8   1   3        7.21        7.81     40.95 o
  -7   1   3      240.09      291.24     51.00 o
  -6   1   3        0.54       -4.47     10.66 o
  -5   1   3       84.71      101.09     12.70 o
  -4   1   3      315.49      304.01     21.17 o
  -3   1   3      199.47      215.59     14.38 o
  -2   1   3     1358.51     1193.85     41.55 o
  -1   1   3     5770.45     5009.99    137.10 o
   0   1   3        0.03        1.76      4.52 o
   1   1   3    14821.47    13468.31    377.81 o
   2   1   3        0.57       13.37      8.89 o
   3   1   3     1084.02     1116.80     38.35 o
   4   1   3       70.15       88.53     13.86 o
   5   1   3       13.23       22.15     12.53 o
   6   1   3      411.59      401.31     30.96 o
   7   1   3        2.14       -3.11     13.44 o
   8   1   3       83.77       43.79     26.15 o
  -8   2   3      194.59      109.42     44.00 o
  -7   2   3      290.41      296.46     51.23 o
  -6   2   3       59.30       41.65     11.96 o
  -5   2   3     1211.53     1349.69     64.80 o
  -4   2   3       65.08       59.17      9.71 o
  -3   2   3     2410.58     2245.61     59.64 o
  -2   2   3     1229.55     1302.12     46.64 o
  -1   2   3    21473.68    19681.29    648.01 o
   0   2   3     8784.01     7517.20    191.12 o
   1   2   3     8364.09     7707.20    176.34 o
   2   2   3     1306.99     1223.69     36.44 o
   3   2   3        1.20       -8.27      7.45 o
   4   2   3       36.94       33.63      9.68 o
   5   2   3     1902.42     2005.51     90.03 o
   6   2   3       76.29       69.61     14.02 o
   7   2   3      710.44      657.19     63.55 o
   8   2   3      153.65      157.05     36.34 o
  -8   3   3        2.61      108.62     69.32 o
  -7   3   3        0.03       -6.92     18.73 o
  -6   3   3      242.05      211.18     26.81 o
  -5   3   3      296.39      243.05     18.95 o
  -4   3   3      348.75      330.75     19.05 o
  -3   3   3     1356.45     1390.47     54.43 o
  -2   3   3      335.22      317.74     14.95 o
  -1   3   3      210.13      235.70     24.27 o
   0   3   3     1838.58     1625.71     61.26 o
   1   3   3      725.34      736.18     23.12 o
   2   3   3     3085.90     3052.86     73.95 o
   3   3   3     2168.72     2232.70     66.36 o
   4   3   3     1146.66     1157.94     43.28 o
   5   3   3       14.78       10.36      9.57 o
   6   3   3      605.80      604.72     30.95 o
   7   3   3      351.91      321.95     52.76 o
   8   3   3       36.34       24.41     20.59 o
  -8   4   3      198.25      196.21     47.30 o
  -7   4   3       10.89       23.12     17.68 o
  -6   4   3      424.17      464.07     42.72 o
  -5   4   3      315.77      324.92     28.08 o
  -4   4   3      561.79      588.45     38.14 o
  -3   4   3     1123.65     1166.73     45.55 o
  -2   4   3      174.50      161.16     11.09 o
  -1   4   3     4347.26     4298.96    147.52 o
   0   4   3      702.14      760.80     42.12 o
   1   4   3     1561.07     1476.38     55.77 o
   2   4   3      449.91      430.92     21.19 o
   3   4   3       18.53       16.28      8.29 o
   4   4   3        6.51       26.16     10.00 o
   5   4   3      123.34      101.10     17.95 o
   6   4   3      127.57      102.95     17.11 o
   7   4   3      545.87      632.23     73.59 o
   8   4   3      117.25       47.93     75.60 o
  -8   5   3       48.83       60.82     24.30 o
  -7   5   3      147.34      190.06     42.11 o
  -6   5   3       50.51       52.89     18.91 o
  -5   5   3      462.79      483.54     43.46 o
  -4   5   3      689.46      706.47     33.90 o
  -3   5   3      361.61      408.09     22.33 o
  -2   5   3     2351.86     2360.40     92.61 o
  -1   5   3      203.17      172.80     14.54 o
   0   5   3     6865.46     6525.11    315.15 o
   1   5   3     1339.10     1306.21     44.06 o
   2   5   3      495.87      494.53     21.07 o
   3   5   3        6.55        3.36     11.03 o
   4   5   3      223.07      246.24     25.49 o
   5   5   3       16.72       11.70     11.63 o
   6   5   3      227.17      194.09     24.61 o
   7   5   3       75.90       31.95     28.84 o
   8   5   3      311.67      261.74     51.61 o
  -8   6   3        3.48      -74.78     76.97 o
  -7   6   3        0.18       20.48     28.99 o
  -6   6   3      229.61      225.82     24.45 o
  -5   6   3      160.53      151.05     15.43 o
  -4   6   3      145.71      188.61     18.28 o
  -3   6   3       43.94       41.35      9.23 o
  -2   6   3      100.01       78.67     17.82 o
  -1   6   3      333.61      385.82     23.54 o
   0   6   3      562.26      604.58     29.48 o
   1   6   3      626.13      616.83     39.80 o
   2   6   3        0.59        4.53      7.82 o
   3   6   3       57.53       64.06     12.39 o
   4   6   3      115.26      121.17     22.29 o
   5   6   3      498.40      512.35     32.50 o
   6   6   3      103.25       52.85     20.55 o
   7   6   3      175.52      176.10     36.31 o
   8   6   3        8.10       32.55     27.78 o
  -7   7   3       39.86       79.57     52.82 o
  -6   7   3      211.83      236.45     35.50 o
  -5   7   3       58.13       43.58     14.30 o
  -4   7   3      702.56      689.11     35.15 o
  -3   7   3      211.22      253.36     26.16 o
  -2   7   3      903.92      904.29     66.77 o
  -1   7   3      646.63      762.09     38.21 o
   0   7   3     1227.86     1107.08     48.40 o
   1   7   3      121.95      133.18     21.34 o
   2   7   3      449.99      457.62     27.17 o
   3   7   3        0.53       -5.18     12.65 o
   4   7   3      638.06      717.75     45.42 o
   5   7   3        2.56       -6.84     12.82 o
   6   7   3      378.20      309.96     38.27 o
   7   7   3        3.98       34.49     25.88 o
  -7   8   3       52.23       33.06     37.99 o
  -6   8   3      281.88      259.99     26.15 o
  -5   8   3       19.50       10.75     13.17 o
  -4   8   3      490.28      544.57     30.61 o
  -3   8   3      174.17      190.28     17.50 o
  -2   8   3       23.34        6.07     20.82 o
  -1   8   3       28.54       32.08     12.18 o
   0   8   3       27.69       18.06     12.34 o
   1   8   3       90.00      133.34     19.94 o
   2   8   3       20.92       12.51     14.76 o
   3   8   3      713.23      723.36     37.33 o
   4   8   3       98.38       87.75     21.90 o
   5   8   3       28.04       23.36     16.94 o
   6   8   3      283.00      338.88     32.51 o
   7   8   3        1.92      -25.61     26.45 o
  -7   9   3       10.92      -64.50     71.85 o
  -6   9   3      171.55      241.13     41.54 o
  -5   9   3       13.15       -6.40     16.61 o
  -4   9   3      134.63      207.99     19.42 o
  -3   9   3       45.01       39.97     22.13 o
  -2   9   3      916.04      978.29     73.35 o
  -1   9   3       29.54       31.54     12.03 o
   0   9   3      308.24      185.76     30.92 o
   1   9   3      195.53      150.96     22.14 o
   2   9   3        3.58       -9.02     12.58 o
   3   9   3       31.61       33.17     13.71 o
   4   9   3       74.95       90.40     23.02 o
   5   9   3      107.73       99.05     29.93 o
   6   9   3      418.82      458.62     52.87 o
   7   9   3        5.05       37.00     36.53 o
  -6  10   3        7.29      -40.14     39.91 o
  -5  10   3        2.33      -68.64     54.83 o
  -4  10   3        6.80       49.18     19.61 o
  -3  10   3      184.24      142.00     30.25 o
  -2  10   3      360.14      317.08     38.86 o
  -1  10   3      188.26      186.94     23.76 o
   0  10   3      370.34      334.53     45.81 o
   1  10   3     1685.67     1755.51    100.62 o
   2  10   3      788.28      753.90     56.19 o
   3  10   3     1152.57     1337.65     71.35 o
   4  10   3      146.25      147.88     25.70 o
   5  10   3      715.70      754.72     59.22 o
   6  10   3       74.72      135.05     31.38 o
  -6  11   3      130.90      125.91     62.65 o
  -5  11   3       11.51      -29.91     37.39 o
  -4  11   3       34.63       81.70     27.93 o
  -3  11   3       76.93       68.55     25.57 o
  -2  11   3       55.54       19.12     54.30 o
  -1  11   3      736.06      798.76     52.44 o
   0  11   3      429.22      532.96     56.38 o
   1  11   3      832.32      773.05     66.53 o
   2  11   3        0.99        6.66     16.65 o
   3  11   3      203.92      237.77     28.52 o
   4  11   3       92.00      120.98     26.00 o
   5  11   3      243.36      304.75     41.90 o
   6  11   3       49.56       63.78     33.14 o
  -5  12   3        0.39      -37.11    267.43 o
  -4  12   3        7.87       83.05     51.12 o
  -3  12   3        9.69       25.32     26.06 o
  -2  12   3       68.83       84.62     29.11 o
  -1  12   3       83.22      111.59     25.54 o
   0  12   3      114.47      124.79     36.55 o
   1  12   3       14.18      -17.38     28.44 o
   2  12   3        0.54        7.03     27.76 o
   3  12   3       34.22       85.20     27.12 o
   4  12   3       67.97       79.12     38.10 o
   5  12   3       14.45        5.48     40.61 o
  -5  13   3        0.00      -10.78     78.15 o
  -4  13   3        0.24       -6.43    101.62 o
  -3  13   3       32.58       82.73     45.61 o
  -2  13   3      293.69      172.31     58.32 o
  -1  13   3       39.37      -19.36     28.68 o
   0  13   3        1.68      -20.38     64.15 o
   1  13   3        7.94       26.73     51.13 o
   2  13   3       57.31       67.70     39.93 o
   3  13   3        0.83       35.32     27.43 o
   4  13   3        4.14      -26.65     30.80 o
   5  13   3       17.59        9.19     39.38 o
  -4  14   3      145.24      224.68     87.20 o
  -3  14   3       15.80       40.59     44.05 o
  -2  14   3       40.35      -72.19    226.10 o
  -1  14   3       16.28       50.61     56.51 o
   0  14   3        3.10      -24.00     59.54 o
   1  14   3       85.51       88.23     33.58 o
   2  14   3        1.62       49.32     33.40 o
   3  14   3       39.65       30.89     55.18 o
   4  14   3        5.71       62.79     60.67 o
  -3  15   3       26.73       21.56     72.42 o
  -2  15   3       61.34       89.82     60.67 o
  -1  15   3       10.54      -99.57     80.04 o
   0  15   3        1.04      -48.64     55.29 o
   1  15   3       84.56       41.04     42.30 o
   2  15   3        4.92       17.54     37.53 o
   3  15   3        0.29      -49.64     42.54 o
  -1  16   3       65.60      122.83     90.89 o
   0  16   3       12.97      -53.61    109.70 o
   1  16   3       32.61      290.34    142.13 o
  -8   0   4        0.40      -29.27     60.55 o
  -6   0   4     1288.72     1430.98    149.35 o
  -4   0   4     2833.64     2939.11    125.21 o
  -2   0   4     5812.64     5894.31    241.70 o
   0   0   4        9.33        1.01     13.97 o
   2   0   4     1072.42     1116.53     68.49 o
   4   0   4     1361.76     1345.91     79.82 o
   6   0   4       86.37       78.16     29.79 o
   8   0   4      323.38      394.57    201.56 o
  -8   1   4      210.50      206.76     85.70 o
  -7   1   4      101.15       81.21     34.95 o
  -6   1   4        3.05      -17.82     19.66 o
  -5   1   4      564.40      491.24     28.72 o
  -4   1   4      221.71      256.75     16.32 o
  -3   1   4      683.02      702.92     27.74 o
  -2   1   4       57.89       66.98      5.51 o
  -1   1   4     1295.11     1228.80     36.66 o
   0   1   4     5783.49     5223.42    166.32 o
   1   1   4     5637.05     4738.57    132.26 o
   2   1   4     2405.56     2309.68     64.16 o
   3   1   4       27.02       28.77      7.31 o
   4   1   4      885.91      894.27     41.00 o
   5   1   4      246.76      278.72     25.70 o
   6   1   4      134.05      128.72     28.13 o
   7   1   4      321.06      282.48     41.37 o
   8   1   4       31.07       25.77     23.19 o
  -8   2   4        1.91      -10.30     47.38 o
  -7   2   4       58.94      129.63     42.04 o
  -6   2   4        1.46        8.58     18.19 o
  -5   2   4      164.17      204.54     20.48 o
  -4   2   4       15.04        9.09      6.98 o
  -3   2   4      575.94      707.20     31.86 o
  -2   2   4       42.11       35.29      7.92 o
  -1   2   4      905.99      890.49     29.32 o
   0   2   4     3831.19     3510.64     78.21 o
   1   2   4     1390.63     1494.86     37.94 o
   2   2   4       30.65       35.87      7.52 o
   3   2   4     1422.26     1463.57     48.13 o
   4   2   4        3.34       10.05     18.15 o
   5   2   4        0.36       11.05     14.22 o
   6   2   4       12.10        7.07     15.45 o
   7   2   4      280.35      243.24     34.91 o
   8   2   4      108.00       99.92     47.86 o
  -8   3   4       54.12       35.64     72.90 o
  -7   3   4       17.96       14.35      9.90 o
  -6   3   4      798.68      830.12     68.68 o
  -5   3   4     1026.87      977.68     54.03 o
  -4   3   4      608.22      522.01     28.89 o
  -3   3   4       20.29       11.20      6.87 o
  -2   3   4     1985.50     1869.54     60.05 o
  -1   3   4       52.95       56.81     12.39 o
   0   3   4      769.29      710.81     29.37 o
   1   3   4      358.45      347.47     15.88 o
   2   3   4     7527.15     7526.18    166.01 o
   3   3   4      277.85      309.23     16.25 o
   4   3   4      415.20      467.58     25.63 o
   5   3   4        4.72       10.65      9.41 o
   6   3   4      553.60      588.97     34.62 o
   7   3   4      150.63      109.66     33.13 o
   8   3   4       34.78        4.57     41.83 o
  -8   4   4        0.00      -65.10     82.88 o
  -7   4   4       11.51       41.39     14.12 o
  -6   4   4       70.63       85.43     15.20 o
  -5   4   4       81.12       61.27     14.37 o
  -4   4   4       46.53       48.13     11.90 o
  -3   4   4      202.60      217.58     13.94 o
  -2   4   4       15.66        7.64      5.88 o
  -1   4   4       30.05       50.72     11.57 o
   0   4   4     1193.46     1136.59     45.49 o
   1   4   4      945.44      973.24     31.30 o
   2   4   4      544.47      527.84     23.80 o
   3   4   4      233.44      232.39     15.63 o
   4   4   4      541.62      649.07     35.46 o
   5   4   4       17.39        8.20     10.62 o
   6   4   4      426.65      383.13     31.30 o
   7   4   4       92.42      134.92     35.52 o
   8   4   4        0.05       -8.41     22.96 o
  -8   5   4       67.87       46.97     47.91 o
  -7   5   4       16.90       36.02     20.92 o
  -6   5   4      405.81      436.81     39.39 o
  -5   5   4       22.73       16.20      8.11 o
  -4   5   4      511.58      494.43     25.58 o
  -3   5   4      160.55      181.12     15.83 o
  -2   5   4       19.14       23.01      5.85 o
  -1   5   4      243.91      313.71     19.82 o
   0   5   4     3100.19     2966.60    110.52 o
   1   5   4     1351.59     1367.69     44.66 o
   2   5   4      143.06      107.55     12.01 o
   3   5   4        1.41        5.90      9.98 o
   4   5   4      131.11      129.68     19.58 o
   5   5   4      154.59      137.53     24.86 o
   6   5   4       39.00       37.68     15.90 o
   7   5   4       98.10       61.62     30.38 o
   8   5   4       21.32       19.71     29.54 o
  -8   6   4       19.02       30.88     33.79 o
  -7   6   4      255.80      278.90     50.46 o
  -6   6   4        3.12       11.86     10.03 o
  -5   6   4      966.82     1121.67     56.86 o
  -4   6   4      974.32     1130.13     52.34 o
  -3   6   4     1194.15     1247.81     50.86 o
  -2   6   4        5.21        3.93     12.00 o
  -1   6   4     2128.69     2462.77     95.67 o
   0   6   4       71.52       55.86     15.51 o
   1   6   4     1579.70     1661.80     62.26 o
   2   6   4        5.28       14.80     10.00 o
   3   6   4       20.86       32.40     10.90 o
   4   6   4     1245.16     1317.92     64.44 o
   5   6   4      188.99      153.06     27.16 o
   6   6   4       10.21       20.90     20.22 o
   7   6   4       56.33       30.13     22.26 o
   8   6   4        1.96      -54.92     36.61 o
  -7   7   4       23.75       41.18     22.43 o
  -6   7   4      572.54      573.03     68.92 o
  -5   7   4        0.68       -8.25     11.22 o
  -4   7   4       11.43       10.31      9.41 o
  -3   7   4       74.12       55.69     14.25 o
  -2   7   4        4.83        2.18     15.00 o
  -1   7   4        0.01        1.26     11.31 o
   0   7   4      632.04      601.78     42.62 o
   1   7   4       17.47       21.36     16.04 o
   2   7   4     1440.46     1553.62     62.02 o
   3   7   4     1047.62     1098.95     55.07 o
   4   7   4       29.71       40.71     14.65 o
   5   7   4      257.35      235.04     24.57 o
   6   7   4      122.52       94.98     30.98 o
   7   7   4      114.18       62.02     34.71 o
  -7   8   4      112.66      319.26     53.43 o
  -6   8   4      225.85      229.01     37.94 o
  -5   8   4       64.72       41.82     19.40 o
  -4   8   4       47.93       53.54     12.55 o
  -3   8   4       17.23       13.09     11.11 o
  -2   8   4       86.00       76.78     15.02 o
  -1   8   4        4.32        9.07     10.54 o
   0   8   4      826.97      978.06     60.52 o
   1   8   4     5962.72     6218.05    307.80 o
   2   8   4       19.10       16.22     11.42 o
   3   8   4      338.43      350.94     26.38 o
   4   8   4      264.73      238.63     27.24 o
   5   8   4      306.33      348.72     33.18 o
   6   8   4        0.12        5.44     20.16 o
   7   8   4       28.82       -9.61     36.44 o
  -7   9   4       18.93       -9.47     38.71 o
  -6   9   4        0.92       34.82     27.18 o
  -5   9   4        0.08       27.06     15.34 o
  -4   9   4      330.12      365.66     31.59 o
  -3   9   4       35.45       46.65     14.92 o
  -2   9   4        5.81        5.09     11.02 o
  -1   9   4       69.86       68.14     21.93 o
   0   9   4      157.34       98.26     22.07 o
   1   9   4      732.21      730.00     48.94 o
   2   9   4        9.09       -4.74     13.30 o
   3   9   4       88.72      123.50     18.51 o
   4   9   4      291.40      350.88     31.84 o
   5   9   4        7.73       16.96     19.19 o
   6   9   4        4.83      -35.24     24.60 o
   7   9   4       11.81      -44.89     37.37 o
  -6  10   4        3.88       35.24     49.74 o
  -5  10   4      272.49      279.83     55.30 o
  -4  10   4      123.15      123.54     34.18 o
  -3  10   4        3.24       33.07     23.43 o
  -2  10   4      554.76      466.53     47.54 o
  -1  10   4      691.85      838.17     65.56 o
   0  10   4       91.63       83.03     17.68 o
   1  10   4      873.46      892.53     68.78 o
   2  10   4      447.46      408.80     29.40 o
   3  10   4      920.59     1080.62     74.25 o
   4  10   4       22.97       26.33     23.34 o
   5  10   4       27.29        7.70     20.50 o
   6  10   4        0.88       78.06     55.78 o
  -6  11   4       64.64       13.03     45.04 o
  -5  11   4       15.18       78.41     95.91 o
  -4  11   4       41.19       30.32     28.40 o
  -3  11   4      202.00      180.66     34.26 o
  -2  11   4       79.37       36.85     20.21 o
  -1  11   4       33.77       -9.16     16.98 o
   0  11   4      253.09      252.32     31.33 o
   1  11   4       88.11       69.70     30.20 o
   2  11   4       27.64       40.07     17.47 o
   3  11   4       53.37      118.35     29.64 o
   4  11   4       91.08       71.63     29.47 o
   5  11   4      109.89       85.65     35.75 o
   6  11   4       14.52      -23.62     29.45 o
  -5  12   4       83.13      177.90     64.80 o
  -4  12   4        3.27      -19.96     39.24 o
  -3  12   4      291.28      281.20     38.43 o
  -2  12   4      199.22      153.12     34.11 o
  -1  12   4      189.60      164.20     30.77 o
   0  12   4      241.47      214.92     32.74 o
   1  12   4       10.60      -19.08     19.73 o
   2  12   4       30.13       24.75     20.59 o
   3  12   4      232.66      286.05     38.74 o
   4  12   4       50.27       81.31     30.28 o
   5  12   4       64.84       64.76     33.65 o
  -5  13   4      160.69      140.12     74.55 o
  -4  13   4       31.45       93.17     59.02 o
  -3  13   4       26.06     -108.08    339.75 o
  -2  13   4        3.06       25.08     47.51 o
  -1  13   4       12.10        2.44     22.31 o
   0  13   4        0.53      -26.95     24.73 o
   1  13   4       52.77       37.77     27.33 o
   2  13   4        2.65      -13.27     28.60 o
   3  13   4        0.54      -31.38     33.54 o
   4  13   4        8.77       54.00     32.22 o
   5  13   4        2.55      -85.14     69.41 o
  -4  14   4        0.00       31.49     47.10 o
  -3  14   4        3.55       15.14     39.55 o
  -2  14   4       25.27       12.89     60.71 o
  -1  14   4       50.15       93.71     88.81 o
   0  14   4        3.07       20.88     52.54 o
   1  14   4        7.84       40.66     30.72 o
   2  14   4       18.89       -1.42     37.65 o
   3  14   4       44.14       24.89     98.60 o
   4  14   4       23.66       -5.13    107.26 o
  -3  15   4        6.02       81.98    141.13 o
  -2  15   4      243.18      228.48     91.21 o
  -1  15   4       22.28       83.85     58.93 o
   0  15   4       49.02      -42.31     64.41 o
   1  15   4       28.80       72.70     48.11 o
   2  15   4       43.88       57.26     48.34 o
   3  15   4      156.89       20.27     51.40 o
   0  16   4       51.41       77.14    101.61 o
  -7   0   5      131.94      256.40     93.01 o
  -5   0   5       67.85       79.69     27.95 o
  -3   0   5     9081.39    10115.37    441.21 o
  -1   0   5       24.32       55.35     26.66 o
   1   0   5    24089.70    22389.92    668.19 o
   3   0   5      152.75      169.34     20.28 o
   5   0   5        0.20       15.27     15.26 o
   7   0   5       41.44      -47.11     35.68 o
  -8   1   5       29.55       66.42     36.93 o
  -7   1   5       50.31       -1.67     41.44 o
  -6   1   5      413.76      424.91     41.50 o
  -5   1   5       16.84       17.22     13.73 o
  -4   1   5      865.97      971.51     40.92 o
  -3   1   5      352.86      304.48     26.26 o
  -2   1   5     9016.83     8532.19    246.13 o
  -1   1   5     4119.57     3834.45    114.16 o
   0   1   5    10641.85    10352.52    330.01 o
   1   1   5      587.03      572.44     22.70 o
   2   1   5        6.60       28.39      8.91 o
   3   1   5      654.18      725.25     38.03 o
   4   1   5      740.63      781.68     40.71 o
   5   1   5       74.29       53.95     13.14 o
   6   1   5      247.54      254.25     26.04 o
   7   1   5      114.36       56.48     40.31 o
   8   1   5       93.28      107.47     46.49 o
  -8   2   5      128.78       98.70     54.49 o
  -7   2   5      233.10      246.84     67.04 o
  -6   2   5       18.03       29.83     15.51 o
  -5   2   5      874.44      925.68     53.17 o
  -4   2   5      278.59      266.28     21.73 o
  -3   2   5     5407.57     5558.26    151.59 o
  -2   2   5     4069.44     4154.69    131.49 o
  -1   2   5     3922.79     3459.68     94.11 o
   0   2   5     2090.16     1861.57     56.49 o
   1   2   5     2764.46     2604.05     75.23 o
   2   2   5       14.81       35.38     10.42 o
   3   2   5       25.11       29.10     10.33 o
   4   2   5       18.45       10.64     11.53 o
   5   2   5        0.76       -0.74     11.38 o
   6   2   5       97.91       57.93     17.11 o
   7   2   5      284.27      345.45     77.94 o
   8   2   5       51.79       10.58     32.60 o
  -8   3   5       74.18      159.73     55.94 o
  -7   3   5       23.96      115.08     43.81 o
  -6   3   5       39.28       35.33     12.19 o
  -5   3   5       18.30       13.25     11.68 o
  -4   3   5       32.12       29.91     10.42 o
  -3   3   5     1810.45     1802.99     72.58 o
  -2   3   5     1510.77     1611.44     56.87 o
  -1   3   5      210.79      163.93     16.37 o
   0   3   5      170.56      161.53      9.33 o
   1   3   5     2691.62     2505.55     86.23 o
   2   3   5       75.95       74.68      7.84 o
   3   3   5        0.97        3.72      7.19 o
   4   3   5      413.30      394.79     35.71 o
   5   3   5      347.96      296.00     21.36 o
   6   3   5        8.22       18.05     13.29 o
   7   3   5       72.07       47.57     24.55 o
   8   3   5        6.52       -1.48     26.24 o
  -8   4   5       46.19       77.46     43.26 o
  -7   4   5      341.00      302.16     78.69 o
  -6   4   5      246.34      262.81     41.21 o
  -5   4   5     1763.06     1935.85     99.45 o
  -4   4   5     1116.54     1194.70     50.59 o
  -3   4   5      202.51      181.40     13.48 o
  -2   4   5      373.26      407.87     21.63 o
  -1   4   5      212.03      267.99     16.74 o
   0   4   5      127.82      111.02     16.31 o
   1   4   5      661.08      650.88     23.65 o
   2   4   5       44.33       40.93      7.30 o
   3   4   5      253.03      268.14     16.18 o
   4   4   5      116.83       78.70     24.63 o
   5   4   5       21.21       10.16     10.46 o
   6   4   5      161.07      182.87     48.59 o
   7   4   5       13.38      -34.17     22.78 o
   8   4   5        0.80      -20.52     24.84 o
  -8   5   5       37.14       46.57    120.14 o
  -7   5   5        6.79       27.31     23.60 o
  -6   5   5      168.14      144.88     25.60 o
  -5   5   5       88.11       76.70     16.11 o
  -4   5   5      979.18     1034.50     56.48 o
  -3   5   5        7.40        9.79      8.27 o
  -2   5   5     1216.52     1231.14     51.95 o
  -1   5   5       93.25      156.54     18.36 o
   0   5   5      312.08      320.42     22.69 o
   1   5   5     1185.14     1189.92     38.58 o
   2   5   5     1670.70     1859.51     59.69 o
   3   5   5      305.57      325.11     21.41 o
   4   5   5        0.03       -9.73     11.26 o
   5   5   5       45.24       17.90     12.21 o
   6   5   5      145.13      159.50     28.98 o
   7   5   5      261.74      233.95     58.58 o
   8   5   5        3.77        2.41     39.15 o
  -8   6   5       26.56      -31.13     56.16 o
  -7   6   5       17.20       76.41     31.62 o
  -6   6   5      160.38      150.10     23.12 o
  -5   6   5       64.86       58.32     12.47 o
  -4   6   5       61.46       39.54     13.59 o
  -3   6   5      156.76      133.71     12.53 o
  -2   6   5      617.22      617.50     33.60 o
  -1   6   5      929.50      981.27     63.20 o
   0   6   5       91.76       75.67     14.79 o
   1   6   5      147.32      149.45     20.37 o
   2   6   5      238.57      205.60     18.79 o
   3   6   5      223.48      251.37     21.21 o
   4   6   5      120.22       89.50     15.30 o
   5   6   5        5.77       15.77     15.96 o
   6   6   5       51.19       16.75     20.05 o
   7   6   5        0.30       11.41     32.54 o
  -7   7   5        1.61       34.64     24.86 o
  -6   7   5     1004.98     1102.91     61.99 o
  -5   7   5        0.15       -9.83     12.35 o
  -4   7   5     2246.69     2417.84    121.37 o
  -3   7   5       26.44       30.20     13.50 o
  -2   7   5       29.55        9.51     23.20 o
  -1   7   5     1112.88     1192.16     53.63 o
   0   7   5      939.16      942.09     53.69 o
   1   7   5      229.83      224.60     23.20 o
   2   7   5      763.34      735.01     37.81 o
   3   7   5        0.08      -21.56     14.37 o
   4   7   5        8.46       19.74     11.62 o
   5   7   5      309.87      256.14     35.54 o
   6   7   5        0.20       10.02     19.71 o
   7   7   5        0.88       -8.64     30.55 o
  -7   8   5      178.99      265.29     62.84 o
  -6   8   5      271.23      407.67     66.62 o
  -5   8   5       89.24      118.01     19.40 o
  -4   8   5      252.22      250.37     22.63 o
  -3   8   5       93.49       35.82     21.29 o
  -2   8   5       54.39       43.10     26.55 o
  -1   8   5       37.97       42.60     13.70 o
   0   8   5     1962.99     2130.46    107.34 o
   1   8   5        0.47       -5.90     10.55 o
   2   8   5        0.76       17.53     11.04 o
   3   8   5       67.63       54.14     17.90 o
   4   8   5      233.92      198.98     25.34 o
   5   8   5      263.73      273.89     44.53 o
   6   8   5       23.14       12.33     26.43 o
   7   8   5        2.04       21.73     30.54 o
  -7   9   5       42.56       22.82     62.25 o
  -6   9   5       16.96       -2.67     35.70 o
  -5   9   5       34.00        4.21     15.55 o
  -4   9   5      455.28      471.44     46.02 o
  -3   9   5      233.52      189.78     23.16 o
  -2   9   5      333.65      348.44     26.46 o
  -1   9   5       52.45       63.16     16.08 o
   0   9   5        6.48        2.61     12.19 o
   1   9   5      431.42      453.62     39.89 o
   2   9   5      248.35      186.18     30.07 o
   3   9   5      206.81      201.86     22.76 o
   4   9   5     1109.32     1333.50     82.19 o
   5   9   5       87.71       32.74     21.81 o
   6   9   5        2.14      -38.31     25.54 o
   7   9   5       14.06        2.67     45.10 o
  -6  10   5       16.17      -29.91     52.04 o
  -5  10   5      103.03       37.25     84.12 o
  -4  10   5       42.47       59.33     33.47 o
  -3  10   5       93.53       57.98     21.85 o
  -2  10   5      155.66      119.01     19.05 o
  -1  10   5       50.12       63.55     22.08 o
   0  10   5      189.89      196.90     23.84 o
   1  10   5      545.42      593.30     37.08 o
   2  10   5      161.12      180.12     23.75 o
   3  10   5       98.60      142.35     25.27 o
   4  10   5       55.21       46.20     28.18 o
   5  10   5       71.20       44.09     21.54 o
   6  10   5        1.86       32.35     28.43 o
  -6  11   5      133.34      217.70     54.36 o
  -5  11   5        3.49      -32.72     45.59 o
  -4  11   5       52.44       -8.58     66.65 o
  -3  11   5       24.80       12.10     36.14 o
  -2  11   5      331.87      280.64     39.46 o
  -1  11   5      611.59      576.53     67.96 o
   0  11   5      191.32      192.47     33.70 o
   1  11   5       17.78       20.83     16.86 o
   2  11   5      461.88      530.31     57.40 o
   3  11   5        9.61       36.73     19.90 o
   4  11   5      303.87      449.81     47.29 o
   5  11   5       13.63      -26.46     26.53 o
   6  11   5       17.31       29.35     36.74 o
  -5  12   5        0.58       36.05     48.56 o
  -4  12   5        8.45      -47.09     53.59 o
  -3  12   5      105.89      273.41    724.27 o
  -2  12   5      279.20      268.93     50.45 o
  -1  12   5      212.31      187.87     31.40 o
   0  12   5      148.45      100.01     29.28 o
   1  12   5      253.28      312.03     53.39 o
   2  12   5        8.18       23.62     24.23 o
   3  12   5       65.60       69.46     23.48 o
   4  12   5       28.97        8.57     30.22 o
   5  12   5        2.46       35.51     45.65 o
  -5  13   5       15.59       28.24     74.30 o
  -4  13   5      117.95       26.17     70.75 o
  -3  13   5       54.69       35.33     62.47 o
  -2  13   5        4.24       12.14     22.64 o
  -1  13   5       46.26       33.95     23.99 o
   0  13   5       77.39       60.20     19.65 o
   1  13   5        4.87      -37.23     45.71 o
   2  13   5      217.56      179.15     33.72 o
   3  13   5       87.84      181.87     41.12 o
   4  13   5       64.79       12.45     54.44 o
  -4  14   5       11.67      -12.24     60.77 o
  -3  14   5       18.44      134.74     81.69 o
  -2  14   5      150.53      117.03     58.76 o
  -1  14   5        9.50       62.73     64.62 o
   0  14   5       34.02       67.35     39.57 o
   1  14   5        0.00      -28.23     32.10 o
   2  14   5      130.59      101.31     43.66 o
   3  14   5       24.99      150.24     89.69 o
   4  14   5      127.21      128.06     89.61 o
  -3  15   5        0.44      137.45    102.18 o
  -2  15   5        0.08      -81.01     71.30 o
  -1  15   5       54.33       25.96     80.08 o
   0  15   5        4.76      -34.32    124.67 o
   1  15   5       82.97       44.33     34.60 o
   2  15   5       30.50       59.25     47.14 o
  -8   0   6      511.63      513.69    100.31 o
  -6   0   6      394.83      423.70    132.20 o
  -4   0   6       34.93       90.90     20.04 o
  -2   0   6      410.94      406.39     28.05 o
   0   0   6      202.40      213.66     24.20 o
   2   0   6      188.10      200.31     23.08 o
   4   0   6     2513.13     2689.34    173.14 o
   6   0   6     5023.75     5618.75    298.65 o
   8   0   6      157.79       51.61     52.08 o
  -8   1   6       72.40      130.72     58.26 o
  -7   1   6        6.03       54.79     28.95 o
  -6   1   6        2.43      -31.44     20.96 o
  -5   1   6        6.92       -8.08     19.05 o
  -4   1   6       26.75       53.60     11.68 o
  -3   1   6      162.16      173.17     12.90 o
  -2   1   6     1669.51     1821.40     59.88 o
  -1   1   6     1734.39     1673.19     66.89 o
   0   1   6     2986.01     2836.45     88.28 o
   1   1   6     4843.12     4791.08    130.14 o
   2   1   6       15.03       19.84      9.06 o
   3   1   6      144.47      148.65     13.48 o
   4   1   6        4.42       16.27     10.26 o
   5   1   6      115.41      105.08     15.92 o
   6   1   6      237.07      148.17     39.76 o
   7   1   6        1.57       19.75     47.87 o
   8   1   6      111.47       95.43     50.12 o
  -8   2   6      127.19      -37.47    193.14 o
  -7   2   6        6.66       26.11     33.27 o
  -6   2   6       30.20       -9.21     25.83 o
  -5   2   6      106.82      138.24     14.71 o
  -4   2   6      588.34      596.97     49.49 o
  -3   2   6       14.22       15.10      4.01 o
  -2   2   6      101.84       99.12     11.02 o
  -1   2   6       53.96       63.06      7.55 o
   0   2   6     1328.75     1221.84     30.76 o
   1   2   6        4.02        5.40      5.74 o
   2   2   6     1616.16     1587.44     44.92 o
   3   2   6      386.20      419.53     22.74 o
   4   2   6     1873.38     1896.25     84.00 o
   5   2   6       79.12       65.46     14.05 o
   6   2   6      398.08      447.89     34.47 o
   7   2   6       73.52       38.65     37.23 o
   8   2   6       23.13      -11.82     35.24 o
  -8   3   6      242.10      274.06     68.11 o
  -7   3   6       71.55      107.86     44.04 o
  -6   3   6      202.97      234.07     32.17 o
  -5   3   6      281.17      294.37     33.91 o
  -4   3   6       18.87        9.32     10.77 o
  -3   3   6     4396.29     4575.59    131.57 o
  -2   3   6       12.24       16.16      5.47 o
  -1   3   6      992.63      889.32     31.66 o
   0   3   6      186.43      205.55     12.69 o
   1   3   6       12.06       20.79     10.37 o
   2   3   6     3392.29     3560.06     93.71 o
   3   3   6      942.21      919.83     37.19 o
   4   3   6        0.04       -5.50     10.36 o
   5   3   6      569.59      584.93     34.19 o
   6   3   6      164.02      190.48     36.73 o
   7   3   6      105.13      167.98     50.43 o
   8   3   6       38.77       67.58     39.97 o
  -8   4   6        2.09      -27.72     46.05 o
  -7   4   6      189.78      188.85     34.74 o
  -6   4   6      649.56      623.42     67.73 o
  -5   4   6       72.04       54.82     12.84 o
  -4   4   6      661.39      633.53     28.83 o
  -3   4   6      274.39      297.09     15.98 o
  -2   4   6      493.51      523.61     22.24 o
  -1   4   6       69.03       81.89     11.89 o
   0   4   6        3.34       -1.47      6.14 o
   1   4   6        1.82        3.16      6.70 o
   2   4   6      470.12      441.03     20.40 o
   3   4   6      304.62      317.33     18.22 o
   4   4   6      547.36      555.54     32.03 o
   5   4   6      229.29      197.68     22.74 o
   6   4   6      117.99      138.97     25.09 o
   7   4   6       12.97      -40.35     26.90 o
   8   4   6        3.06       50.05     31.95 o
  -8   5   6       17.39      -24.14    111.09 o
  -7   5   6      339.20      487.27     66.43 o
  -6   5   6       20.74       26.14     13.61 o
  -5   5   6      194.73      179.91     18.05 o
  -4   5   6      225.21      202.83     17.24 o
  -3   5   6      140.79      146.03     15.03 o
  -2   5   6     2101.60     2534.60    127.24 o
  -1   5   6       34.21       61.87     19.85 o
   0   5   6     1387.29     1516.10     51.85 o
   1   5   6     2386.46     2733.17     67.97 o
   2   5   6      158.47      183.94     16.95 o
   3   5   6      313.27      258.19     31.69 o
   4   5   6        2.38       -4.89     12.23 o
   5   5   6     1087.80     1010.30     67.13 o
   6   5   6      183.50      138.77     26.43 o
   7   5   6        7.07        6.35     61.64 o
   8   5   6      158.00       69.57     43.45 o
  -7   6   6      243.25      358.42     42.61 o
  -6   6   6      580.86      555.49     70.60 o
  -5   6   6      469.43      443.11     32.43 o
  -4   6   6        8.27        0.57      8.94 o
  -3   6   6      151.33      190.56     19.47 o
  -2   6   6      287.44      298.70     24.24 o
  -1   6   6      462.87      504.57     29.33 o
   0   6   6        3.48        9.67     10.71 o
   1   6   6      173.97      192.02     12.77 o
   2   6   6      538.48      518.02     31.71 o
   3   6   6       60.32       73.66     11.46 o
   4   6   6        1.52        5.04     15.58 o
   5   6   6      101.21       94.79     20.31 o
   6   6   6        8.36        2.90     39.00 o
   7   6   6       44.61      128.38     37.57 o
  -7   7   6        0.34       -7.35     29.23 o
  -6   7   6       16.63       26.04     19.52 o
  -5   7   6      449.67      460.60     30.91 o
  -4   7   6     1661.19     1811.28     83.25 o
  -3   7   6       20.74       14.90     10.87 o
  -2   7   6      367.02      398.33     28.93 o
  -1   7   6      260.55      244.78     28.73 o
   0   7   6      387.67      362.87     30.87 o
   1   7   6      368.78      384.93     25.68 o
   2   7   6      535.17      544.99     31.39 o
   3   7   6       26.76       39.07     17.03 o
   4   7   6      110.68       99.29     18.41 o
   5   7   6       76.41       59.12     26.40 o
   6   7   6        3.26        1.51     19.31 o
   7   7   6      370.78      299.50     58.82 o
  -7   8   6        0.01       -6.22     31.33 o
  -6   8   6       17.00       26.31     27.78 o
  -5   8   6       37.92       45.16     14.34 o
  -4   8   6       81.08       55.08     17.63 o
  -3   8   6       76.11       56.26     17.44 o
  -2   8   6       15.33       24.18     12.01 o
  -1   8   6       18.68       -2.38      6.16 o
   0   8   6      101.07      120.33     16.70 o
   1   8   6      179.75      172.80     19.43 o
   2   8   6      539.79      578.39     38.99 o
   3   8   6      279.85      292.06     25.12 o
   4   8   6      134.16      152.53     19.51 o
   5   8   6       68.11       45.31     25.98 o
   6   8   6      137.75       81.12     28.33 o
   7   8   6       47.70       18.65     31.42 o
  -7   9   6        5.56       23.06     50.82 o
  -6   9   6       12.41      -26.17     41.96 o
  -5   9   6       58.24       86.19     22.20 o
  -4   9   6      186.69      186.88     26.07 o
  -3   9   6       29.30       55.17     29.74 o
  -2   9   6      139.67      117.56     21.89 o
  -1   9   6      169.67      155.50     18.08 o
   0   9   6        0.00       12.90     12.08 o
   1   9   6     1021.85     1030.04     56.14 o
   2   9   6      531.24      598.19     37.72 o
   3   9   6       72.14      100.67     23.39 o
   4   9   6      173.62      147.16     39.71 o
   5   9   6      577.10      696.73     58.26 o
   6   9   6        0.39       21.33     52.92 o
  -6  10   6       24.16       -7.74     74.06 o
  -5  10   6       15.96       26.83     42.95 o
  -4  10   6        0.16      -30.30     22.18 o
  -3  10   6      138.19      174.58     37.45 o
  -2  10   6       15.66       10.03     27.96 o
  -1  10   6       15.06       12.55     16.06 o
   0  10   6      154.57      123.06     22.56 o
   1  10   6       77.13       54.86     19.85 o
   2  10   6       48.38      106.22     19.69 o
   3  10   6      137.61      140.19     23.54 o
   4  10   6      116.96      123.03     26.98 o
   5  10   6       47.76       60.81     27.30 o
   6  10   6        5.89        1.24     31.25 o
  -6  11   6       33.45       11.70     52.52 o
  -5  11   6        0.11       33.05     61.06 o
  -4  11   6      143.71       95.52     39.09 o
  -3  11   6        0.29      -22.94     58.89 o
  -2  11   6      224.83      263.33     55.70 o
  -1  11   6       70.65       46.08     25.91 o
   0  11   6      131.05      127.38     33.45 o
   1  11   6      299.20      280.11     35.05 o
   2  11   6      183.15      227.86     52.69 o
   3  11   6      296.65      235.78     47.49 o
   4  11   6        0.23       16.33     25.72 o
   5  11   6      361.91      396.85     61.20 o
   6  11   6        1.64      -26.52     39.41 o
  -5  12   6       24.96       65.81     40.93 o
  -4  12   6        8.92       23.87     42.01 o
  -3  12   6        3.35       17.52     28.93 o
  -2  12   6        0.10       28.51     56.79 o
  -1  12   6        1.33        4.41     14.69 o
   0  12   6       45.84       42.04     24.56 o
   1  12   6       49.59      103.82     39.87 o
   2  12   6      177.91      144.66     40.07 o
   3  12   6        8.76       28.20     30.61 o
   4  12   6       26.16       87.29     35.84 o
   5  12   6       34.32       13.65     35.05 o
  -4  13   6        9.50       93.24     63.54 o
  -3  13   6        4.11      -57.53    171.16 o
  -2  13   6        0.92      101.54     38.00 o
  -1  13   6      475.38      346.38     76.42 o
   0  13   6       11.09      -27.32     28.29 o
   1  13   6        9.19      -37.78     25.19 o
   2  13   6        5.10        2.44     25.31 o
   3  13   6      233.98      314.49     48.86 o
   4  13   6      240.53      155.24     54.02 o
  -4  14   6        5.88       -0.95     61.60 o
  -3  14   6       48.51        8.98     55.42 o
  -2  14   6        9.80       68.43     60.87 o
  -1  14   6       36.35       83.45    105.73 o
   0  14   6       20.58       36.02     32.73 o
   1  14   6        1.17       31.67     35.99 o
   2  14   6       40.70      109.07     48.27 o
   3  14   6        0.20       20.99     53.44 o
  -2  15   6        5.08       94.26     78.13 o
  -1  15   6       77.54      -98.27     82.48 o
   0  15   6       78.07       32.32     59.40 o
   1  15   6       41.35      -90.53    142.05 o
   2  15   6       12.38      -69.86     46.57 o
  -7   0   7      294.62      272.39     67.99 o
  -5   0   7     2433.82     2753.97    195.71 o
  -3   0   7     4953.19     5308.71    240.75 o
  -1   0   7        1.19        2.53      9.99 o
   1   0   7     2310.77     2261.16    104.03 o
   3   0   7       84.83       50.07     18.91 o
   5   0   7     1249.67     1438.98     79.78 o
   7   0   7        1.36      104.05    122.03 o
  -8   1   7        9.11      -53.05     44.82 o
  -7   1   7       85.98       47.59     47.81 o
  -6   1   7      329.72      379.87     35.47 o
  -5   1   7      100.68      111.79     21.62 o
  -4   1   7     1082.98     1083.55     43.31 o
  -3   1   7     4389.84     4608.09    154.18 o
  -2   1   7       76.22       73.58      9.31 o
  -1   1   7     3060.24     2870.67     77.31 o
   0   1   7     1176.98     1205.33     42.31 o
   1   1   7     4396.14     4275.60    135.81 o
   2   1   7       12.04       18.79     11.66 o
   3   1   7      748.73      813.43     35.26 o
   4   1   7        2.85       31.17     17.74 o
   5   1   7      110.15      123.42     18.61 o
   6   1   7      160.82      177.17     30.52 o
   7   1   7      331.69      475.48     66.06 o
   8   1   7        0.39      -43.45     35.42 o
  -8   2   7        3.10      -16.53     54.09 o
  -7   2   7        3.04       -6.66     73.54 o
  -6   2   7       38.42       40.22     35.30 o
  -5   2   7       55.13       63.44     10.93 o
  -4   2   7      408.08      453.74     32.02 o
  -3   2   7     1035.88     1126.50     41.93 o
  -2   2   7      939.51     1046.68     35.60 o
  -1   2   7        0.86        2.07      6.44 o
   0   2   7       86.55      104.65     12.18 o
   1   2   7     3461.84     3555.79    108.54 o
   2   2   7       61.67       95.91     11.68 o
   3   2   7     1509.20     1562.98     63.37 o
   4   2   7      614.85      638.08     33.43 o
   5   2   7       93.91       92.52     17.56 o
   6   2   7      823.66      959.47     59.87 o
   7   2   7       18.40       32.36     27.91 o
   8   2   7        6.93       -3.34     67.59 o
  -8   3   7       22.03      -42.79     52.83 o
  -7   3   7      130.46      238.88     53.26 o
  -6   3   7       23.40       49.74     32.67 o
  -5   3   7       10.98        7.14     16.45 o
  -4   3   7        0.79        1.58      8.27 o
  -3   3   7      190.71      205.30     12.75 o
  -2   3   7       19.11       13.07      7.51 o
  -1   3   7      598.91      587.40     24.15 o
   0   3   7       11.31        7.94      7.50 o
   1   3   7     3437.46     3332.56     91.97 o
   2   3   7      261.75      300.71     15.77 o
   3   3   7      473.29      559.69     29.43 o
   4   3   7      414.36      405.19     28.21 o
   5   3   7       17.18        2.97     13.01 o
   6   3   7      119.77      180.21     52.79 o
   7   3   7        0.51       17.19     24.54 o
   8   3   7        2.62      -16.95     33.32 o
  -8   4   7        2.88       60.78     53.69 o
  -7   4   7        1.81      -13.19     22.81 o
  -6   4   7        2.22      -12.27     17.91 o
  -5   4   7      739.37      844.27     49.72 o
  -4   4   7       11.00        9.76      6.59 o
  -3   4   7       17.86       21.40      8.31 o
  -2   4   7       66.03       49.52      9.55 o
  -1   4   7       34.92       35.90      5.21 o
   0   4   7     1291.21     1322.52     52.92 o
   1   4   7      588.23      632.57     28.99 o
   2   4   7      265.03      330.02     19.71 o
   3   4   7      664.89      734.62     43.21 o
   4   4   7       82.66       61.52     12.76 o
   5   4   7      125.22      123.10     18.63 o
   6   4   7       19.60        5.32     19.85 o
   7   4   7        4.85       21.44     31.58 o
   8   4   7       11.37      -12.41     48.90 o
  -8   5   7       50.88       76.75     65.61 o
  -7   5   7       79.38      104.06     27.02 o
  -6   5   7       34.98       73.93     18.26 o
  -5   5   7     1271.58     1364.61     80.26 o
  -4   5   7      190.20      145.62     14.94 o
  -3   5   7       27.69       21.71     11.77 o
  -2   5   7      125.76      116.78     13.74 o
  -1   5   7     3361.95     3519.43    141.18 o
   0   5   7       49.84       41.48      8.26 o
   1   5   7     1309.92     1347.65     54.79 o
   2   5   7       26.62       41.04     14.37 o
   3   5   7      365.83      395.16     45.59 o
   4   5   7      190.79      213.74     20.77 o
   5   5   7       29.09       33.17     17.72 o
   6   5   7       22.04       14.42     21.88 o
   7   5   7      355.63      304.83     61.17 o
  -7   6   7      119.70      163.40     42.81 o
  -6   6   7        4.47        1.52     30.93 o
  -5   6   7       83.39       73.55      9.96 o
  -4   6   7      782.94      764.73     43.73 o
  -3   6   7      128.67      139.66     15.96 o
  -2   6   7      623.30      621.40     37.73 o
  -1   6   7       27.55       36.94     15.81 o
   0   6   7     1018.69      951.34     46.72 o
   1   6   7     1545.14     1637.52     54.21 o
   2   6   7      767.30      787.20     53.35 o
   3   6   7       25.95       19.00     10.42 o
   4   6   7      129.48      146.95     21.82 o
   5   6   7        3.82       16.22     19.51 o
   6   6   7        0.28       31.41     23.65 o
   7   6   7       49.23       50.44     43.85 o
  -7   7   7       80.68       32.46     30.69 o
  -6   7   7       60.12       53.42     29.46 o
  -5   7   7        7.39      -11.44      8.88 o
  -4   7   7      314.79      311.97     22.56 o
  -3   7   7       11.92       25.17     12.14 o
  -2   7   7      173.97      114.06     27.37 o
  -1   7   7      297.24      309.84     32.41 o
   0   7   7      167.22      163.71     15.61 o
   1   7   7        0.44       -4.77      9.11 o
   2   7   7      646.22      725.23     38.85 o
   3   7   7       23.13       19.53     10.56 o
   4   7   7       60.66       74.35     25.82 o
   5   7   7       34.07       45.82     17.05 o
   6   7   7      101.97      107.65     34.90 o
   7   7   7        5.18       -2.67     38.47 o
  -7   8   7       32.30      133.38     42.20 o
  -6   8   7      262.08      244.02     54.16 o
  -5   8   7       45.54       27.99     15.55 o
  -4   8   7      157.46      134.26     23.77 o
  -3   8   7       43.35       21.69     13.70 o
  -2   8   7      512.36      505.46     35.27 o
  -1   8   7      229.91      201.87     34.05 o
   0   8   7       27.34       11.86     13.70 o
   1   8   7       65.83       76.88     12.40 o
   2   8   7     1299.57     1439.95     64.82 o
   3   8   7      497.16      495.88     39.68 o
   4   8   7       27.70       18.64     12.20 o
   5   8   7       11.03       15.38     17.35 o
   6   8   7      289.97      206.48     47.70 o
   7   8   7       51.44       64.80     46.18 o
  -6   9   7        0.85       33.42     41.54 o
  -5   9   7      133.17      195.01     68.75 o
  -4   9   7       54.37       29.12     20.20 o
  -3   9   7       65.09       63.29     17.82 o
  -2   9   7       10.27        6.93     16.44 o
  -1   9   7        1.86       12.78     17.82 o
   0   9   7      891.27      836.77     55.94 o
   1   9   7      209.59      278.91     34.45 o
   2   9   7     2935.06     3390.19    149.74 o
   3   9   7       46.98       55.85     18.21 o
   4   9   7        1.09       10.99     14.49 o
   5   9   7       11.51        9.91     37.11 o
   6   9   7      105.82       83.05     36.00 o
  -6  10   7        3.65      -31.51     97.82 o
  -5  10   7       45.72       19.25     54.05 o
  -4  10   7      281.72      297.91     42.84 o
  -3  10   7       17.98       -1.30     28.63 o
  -2  10   7      264.79      260.43     38.48 o
  -1  10   7        9.99       -7.63     18.58 o
   0  10   7     1378.23     1529.63     98.11 o
   1  10   7      173.33      106.25     29.71 o
   2  10   7       61.44       92.89     20.98 o
   3  10   7      367.12      386.16     37.58 o
   4  10   7       61.31       61.44     30.44 o
   5  10   7        2.38       17.45     27.92 o
   6  10   7      129.89      203.12     52.30 o
  -6  11   7       10.55        7.76     54.89 o
  -5  11   7       37.57       48.98     53.44 o
  -4  11   7        4.63       -3.26     42.27 o
  -3  11   7        1.64       38.19     51.14 o
  -2  11   7        1.50       23.54     27.94 o
  -1  11   7      525.35      498.73     42.51 o
   0  11   7       69.80       64.48     14.35 o
   1  11   7       71.01       91.97     36.40 o
   2  11   7       38.46       48.20     20.38 o
   3  11   7      101.85      115.45     48.28 o
   4  11   7      236.34      306.80     42.80 o
   5  11   7       33.27      -14.16     45.97 o
  -5  12   7        0.32       69.42     87.64 o
  -4  12   7       25.66      -15.09     86.25 o
  -3  12   7       83.73       47.13    101.80 o
  -2  12   7      144.04       35.77     52.54 o
  -1  12   7       71.78        4.90     42.43 o
   0  12   7     1138.03     1426.16     90.13 o
   1  12   7       24.18       63.73     27.32 o
   2  12   7       97.07       62.45     84.07 o
   3  12   7        0.01       12.05     29.08 o
   4  12   7      196.73      305.97     53.91 o
   5  12   7        1.03       35.45     35.69 o
  -4  13   7        6.61       52.05     84.16 o
  -3  13   7       32.42      -18.10    100.55 o
  -2  13   7       37.82        1.92     46.85 o
  -1  13   7      211.84       73.34    100.40 o
   0  13   7       69.99       53.59     44.06 o
   1  13   7      165.77      225.54     49.75 o
   2  13   7       48.14       53.31     34.92 o
   3  13   7      441.69      454.59     69.96 o
   4  13   7      222.29      194.08     41.58 o
  -3  14   7       15.57       29.75     78.89 o
  -2  14   7      109.97       98.38     85.34 o
  -1  14   7       17.62     -102.60     68.40 o
   0  14   7       88.68      128.83     62.84 o
   1  14   7        0.41      -37.28     29.71 o
   2  14   7        5.85       24.54     38.76 o
   3  14   7       38.21       -5.68     54.01 o
  -2  15   7       59.44        9.17    101.09 o
  -1  15   7        1.94       92.99     66.07 o
   0  15   7       23.53      -15.14     84.63 o
   1  15   7       60.60      178.19     86.64 o
   2  15   7        8.29      -34.31     60.17 o
  -8   0   8      174.17      133.57     65.04 o
  -6   0   8     1367.46     1562.12    176.99 o
  -4   0   8      450.27      464.48     36.22 o
  -2   0   8     1484.62     1573.19    112.93 o
   0   0   8      245.79      292.17     24.80 o
   2   0   8     4514.22     4547.01    194.96 o
   4   0   8     1306.49     1392.80     85.50 o
   6   0   8      438.19      416.13     52.89 o
   8   0   8       46.20        0.72     45.11 o
  -8   1   8       58.37       93.54     55.35 o
  -7   1   8        3.58       50.53     28.56 o
  -6   1   8        3.88       -1.72     21.06 o
  -5   1   8        3.62       34.50     23.99 o
  -4   1   8      344.50      330.58     20.97 o
  -3   1   8        5.37        3.68      4.75 o
  -2   1   8     3962.75     4202.36    131.68 o
  -1   1   8      336.84      330.17     24.22 o
   0   1   8        1.57       22.16     10.54 o
   1   1   8     1039.64     1126.00     36.98 o
   2   1   8        0.34       -6.61     10.19 o
   3   1   8       30.70       38.40     12.21 o
   4   1   8      234.09      261.44     21.63 o
   5   1   8      871.31      969.73     40.20 o
   6   1   8      184.80      168.12     32.11 o
   7   1   8      222.38      226.24     47.93 o
   8   1   8       40.53        5.06     48.34 o
  -8   2   8      140.44      100.11     48.07 o
  -7   2   8       94.33       53.68     45.21 o
  -6   2   8      764.09      772.78     67.92 o
  -5   2   8       71.24       47.35     11.56 o
  -4   2   8      441.82      496.75     44.29 o
  -3   2   8     3027.94     3160.63    148.30 o
  -2   2   8      197.86      219.90     14.30 o
  -1   2   8       80.64       98.24     12.23 o
   0   2   8     1304.49     1212.14     37.80 o
   1   2   8      230.81      262.74     19.61 o
   2   2   8     4815.03     5226.30    146.56 o
   3   2   8      112.11       91.65     14.97 o
   4   2   8       46.18       28.18     14.71 o
   5   2   8     1437.21     1493.37     73.63 o
   6   2   8      132.16      156.22     35.46 o
   7   2   8      177.27      262.05     86.39 o
   8   2   8      133.62      107.12     50.96 o
  -8   3   8       47.67       15.89     45.46 o
  -7   3   8       41.87       25.32     45.11 o
  -6   3   8      160.59      160.10     37.76 o
  -5   3   8     1900.54     2144.96    131.63 o
  -4   3   8      747.83      798.37     39.45 o
  -3   3   8     1787.08     1847.77     63.78 o
  -2   3   8      383.89      330.40     17.26 o
  -1   3   8       48.70       57.07     11.00 o
   0   3   8      508.23      576.33     22.75 o
   1   3   8     4146.64     4333.41    113.81 o
   2   3   8      128.67       73.04     17.89 o
   3   3   8      846.53      946.64     47.30 o
   4   3   8       93.84      100.96     18.32 o
   5   3   8       91.80       89.49     18.41 o
   6   3   8      173.06      172.83     23.05 o
   7   3   8       92.26       80.10     30.72 o
   8   3   8      226.33      114.16     50.42 o
  -8   4   8       27.09      -74.29     90.67 o
  -7   4   8        5.74       -3.51     30.48 o
  -6   4   8       64.01       59.72     19.41 o
  -5   4   8       24.83       24.59     13.55 o
  -4   4   8     1860.70     2182.61    103.95 o
  -3   4   8       86.46       85.95     11.85 o
  -2   4   8      732.22      675.83     28.48 o
  -1   4   8     1415.11     1333.43     59.69 o
   0   4   8      102.49       82.49     11.19 o
   1   4   8      304.08      332.88     18.69 o
   2   4   8      222.69      205.20     20.20 o
   3   4   8      283.56      242.76     26.85 o
   4   4   8      153.04      139.18     18.01 o
   5   4   8      120.46      109.21     23.25 o
   6   4   8       49.63       29.21     25.87 o
   7   4   8      156.30      140.30     50.55 o
  -7   5   8      487.63      598.79     57.51 o
  -6   5   8        0.11        7.58     25.19 o
  -5   5   8      246.01      273.58     27.49 o
  -4   5   8      602.38      622.92     31.39 o
  -3   5   8      225.58      187.03     16.09 o
  -2   5   8       16.56        6.01     11.61 o
  -1   5   8     2317.99     2320.88     76.88 o
   0   5   8      278.52      309.69     20.48 o
   1   5   8      587.79      542.79     35.76 o
   2   5   8        6.33       43.23     11.99 o
   3   5   8      175.21      157.72     16.01 o
   4   5   8        0.56        1.69     13.85 o
   5   5   8       15.79       16.32     19.12 o
   6   5   8        3.41        8.38     26.31 o
   7   5   8      171.63      144.95     51.15 o
  -7   6   8      121.91      115.81     48.24 o
  -6   6   8       88.79       64.71     23.52 o
  -5   6   8       17.12        6.01      8.29 o
  -4   6   8      145.76      172.35     18.74 o
  -3   6   8        0.08        8.52     10.07 o
  -2   6   8      353.79      353.99     32.78 o
  -1   6   8      189.84      177.74     15.06 o
   0   6   8       13.46       18.99      6.29 o
   1   6   8      675.70      729.18     33.84 o
   2   6   8      411.03      376.97     37.76 o
   3   6   8        1.74       12.72     15.26 o
   4   6   8       46.36       56.28     24.52 o
   5   6   8        1.50        0.64     19.98 o
   6   6   8       10.31       42.35     25.97 o
   7   6   8       12.61       37.72     34.45 o
  -7   7   8      131.00      200.70     83.43 o
  -6   7   8        0.03      -19.06     23.35 o
  -5   7   8        0.98       15.70     11.67 o
  -4   7   8      496.08      495.15     35.30 o
  -3   7   8      694.99      709.03     41.72 o
  -2   7   8       81.38       63.66     16.62 o
  -1   7   8        0.90        1.18     14.51 o
   0   7   8       31.42       32.07     15.69 o
   1   7   8       64.86       62.60     14.97 o
   2   7   8       60.95       43.93     13.23 o
   3   7   8      196.96      179.95     21.58 o
   4   7   8      183.78      177.82     30.01 o
   5   7   8      254.03      246.57     46.55 o
   6   7   8        2.92       26.59     37.84 o
   7   7   8      119.26      123.79     42.48 o
  -7   8   8       41.54       30.61     26.27 o
  -6   8   8       29.70      -33.29    120.85 o
  -5   8   8      237.78      184.25     35.79 o
  -4   8   8        5.45       -0.67     16.45 o
  -3   8   8      931.94     1019.42     71.46 o
  -2   8   8       22.10       12.82     13.86 o
  -1   8   8       46.84       56.15     15.73 o
   0   8   8       58.32       48.57     15.28 o
   1   8   8      232.05      227.59     17.51 o
   2   8   8       49.85       66.41     18.08 o
   3   8   8        2.00      -10.72     14.08 o
   4   8   8      161.54      167.92     24.73 o
   5   8   8        5.03        8.66     26.72 o
   6   8   8        2.62       50.51     41.48 o
   7   8   8      283.09      273.39     64.17 o
  -6   9   8       17.95       64.98     53.35 o
  -5   9   8      292.77      232.91     44.19 o
  -4   9   8       91.91       82.34     19.39 o
  -3   9   8      259.42      243.99     29.86 o
  -2   9   8      648.39      651.45     56.70 o
  -1   9   8      247.46      232.83     36.73 o
   0   9   8       11.51        6.02     12.20 o
   1   9   8      705.35      791.82     50.96 o
   2   9   8       21.33       30.22     17.76 o
   3   9   8     1946.41     2178.77    155.75 o
   4   9   8        0.13      -24.97     16.90 o
   5   9   8       87.61       56.51     32.42 o
   6   9   8        8.07      -20.08     30.75 o
  -6  10   8       29.79       36.35     54.15 o
  -5  10   8      127.35      199.54     67.83 o
  -4  10   8        0.09        0.74     17.72 o
  -3  10   8      194.31      148.28     45.98 o
  -2  10   8      327.67      286.04     37.77 o
  -1  10   8      207.20      225.32     31.13 o
   0  10   8       48.00       58.96     14.79 o
   1  10   8        7.36       31.27     14.44 o
   2  10   8      138.36      107.75     30.04 o
   3  10   8      558.33      645.42     61.59 o
   4  10   8      228.64      222.79     43.96 o
   5  10   8        6.87       17.72     33.78 o
   6  10   8      138.68      111.47     45.95 o
  -5  11   8      276.94      293.61     84.52 o
  -4  11   8       24.96      -32.27     50.93 o
  -3  11   8       19.69        5.37     24.66 o
  -2  11   8        9.69        2.53     23.16 o
  -1  11   8       66.83       56.12     32.95 o
   0  11   8      586.72      601.67     46.53 o
   1  11   8        3.60       -6.24     17.39 o
   2  11   8       91.10       69.67     42.39 o
   3  11   8        3.79       27.16     23.29 o
   4  11   8       44.37       42.52     31.82 o
   5  11   8        0.39      -31.53     35.67 o
  -5  12   8        8.26       -1.16     66.67 o
  -4  12   8      150.00      200.63     80.16 o
  -3  12   8       49.47      -17.48     62.82 o
  -2  12   8      186.17       72.42     32.20 o
  -1  12   8      135.42      134.42     33.61 o
   0  12   8      775.37      886.50    120.48 o
   1  12   8       33.57       91.80     27.19 o
   2  12   8        0.09       -8.89     18.69 o
   3  12   8        0.57      -17.37     33.61 o
   4  12   8       20.28       70.31     53.63 o
   5  12   8       15.06       53.70     41.69 o
  -4  13   8        5.45       15.32     64.75 o
  -3  13   8        3.74       15.80     69.23 o
  -2  13   8        2.61        5.07     66.98 o
  -1  13   8       10.87       20.96     56.23 o
   0  13   8        1.34      -31.72     50.66 o
   1  13   8      159.76      253.01     80.91 o
   2  13   8      147.47      176.24     39.42 o
   3  13   8       40.76       60.99     35.00 o
   4  13   8        2.65       -2.40     32.32 o
  -3  14   8        1.74       83.67    111.76 o
  -2  14   8      179.19       90.95     59.62 o
  -1  14   8       16.54       18.97     55.38 o
   0  14   8       21.88      -54.36     75.60 o
   1  14   8        7.72       27.69     47.44 o
   2  14   8       18.20       57.86     51.76 o
   3  14   8        5.01       55.78     53.14 o
  -1  15   8        5.49       54.25     63.47 o
   0  15   8        3.75      -87.06     58.04 o
   1  15   8        0.92      -21.75     72.41 o
  -7   0   9       53.12       74.21    132.71 o
  -5   0   9      796.09      738.75     57.78 o
  -3   0   9     1441.68     1455.54     77.20 o
  -1   0   9      679.52      684.48     37.66 o
   1   0   9     3131.99     2999.45    116.22 o
   3   0   9     2969.24     2924.08    145.75 o
   5   0   9      490.75      451.88     50.74 o
   7   0   9       24.44       23.48     44.79 o
  -8   1   9      194.93      209.27     60.87 o
  -7   1   9       57.50       51.82     27.90 o
  -6   1   9       13.17       -1.25     20.59 o
  -5   1   9      566.75      517.76     44.25 o
  -4   1   9       97.81       98.62      6.15 o
  -3   1   9      970.69     1037.88     47.42 o
  -2   1   9       64.48       75.57     12.45 o
  -1   1   9      433.61      439.82     21.79 o
   0   1   9      642.36      712.81     34.43 o
   1   1   9     1431.15     1613.70     56.88 o
   2   1   9     2379.00     2428.67     75.43 o
   3   1   9       98.55      109.94     18.48 o
   4   1   9        7.20        0.10     14.39 o
   5   1   9     1986.87     2073.27     91.39 o
   6   1   9       62.31       64.06     24.80 o
   7   1   9      308.72      251.24     51.65 o
   8   1   9       11.72       75.04     47.14 o
  -8   2   9       30.33       -4.62     54.38 o
  -7   2   9      181.75      276.01     57.25 o
  -6   2   9        6.42       -2.06     24.46 o
  -5   2   9        9.66       21.60     10.23 o
  -4   2   9       39.93       33.84      4.35 o
  -3   2   9        1.18       11.77      8.83 o
  -2   2   9      284.54      329.81     15.55 o
  -1   2   9     1423.67     1393.65     51.25 o
   0   2   9       21.38       26.31      8.50 o
   1   2   9      405.19      431.50     27.81 o
   2   2   9      698.44      713.10     34.67 o
   3   2   9      334.63      407.94     41.99 o
   4   2   9      419.56      358.72     30.67 o
   5   2   9      204.16      240.55     31.62 o
   6   2   9      143.54      128.70     24.34 o
   7   2   9        9.68       -4.33     27.97 o
   8   2   9       13.35       32.29     41.02 o
  -8   3   9       69.76       83.58     49.21 o
  -7   3   9        0.05        7.49     35.70 o
  -6   3   9       61.26       96.13     21.03 o
  -5   3   9       22.41        6.72     10.51 o
  -4   3   9      140.96      134.01     14.15 o
  -3   3   9        0.31       -4.19      9.31 o
  -2   3   9       17.54       14.50      7.21 o
  -1   3   9      444.97      482.83     21.20 o
   0   3   9        4.46        1.19      6.01 o
   1   3   9     4174.88     4361.48    119.00 o
   2   3   9       20.57       -1.95     12.75 o
   3   3   9      286.63      337.42     24.96 o
   4   3   9      380.78      330.31     32.50 o
   5   3   9       37.61       10.98     19.10 o
   6   3   9        3.66        5.18     21.27 o
   7   3   9        1.99        5.99     33.33 o
  -8   4   9        1.16       65.23     69.88 o
  -7   4   9       46.48      -15.20     87.17 o
  -6   4   9       87.20       65.90     16.50 o
  -5   4   9      291.02      300.86     58.33 o
  -4   4   9       99.85      114.93     12.17 o
  -3   4   9       13.02       -0.03      7.89 o
  -2   4   9       20.74       27.74     10.53 o
  -1   4   9       57.73       59.08      9.11 o
   0   4   9      332.31      399.84     20.61 o
   1   4   9      977.65      973.63     38.58 o
   2   4   9       88.70       62.16     11.87 o
   3   4   9      463.51      492.25     26.23 o
   4   4   9       51.22       37.28     18.43 o
   5   4   9      292.98      413.42     40.34 o
   6   4   9       27.59       49.36     29.97 o
   7   4   9      239.84      270.81     73.57 o
  -7   5   9      136.24      144.31     33.07 o
  -6   5   9        5.03       40.52     25.75 o
  -5   5   9      214.13      163.69     27.45 o
  -4   5   9       40.43       34.49      9.43 o
  -3   5   9     1825.06     2033.40     82.62 o
  -2   5   9      408.60      385.97     28.57 o
  -1   5   9      471.90      502.40     32.00 o
   0   5   9      205.90      209.18     19.60 o
   1   5   9      712.22      793.48     33.17 o
   2   5   9      825.84      821.32     54.27 o
   3   5   9        0.79       14.70     12.65 o
   4   5   9        8.77       11.42     15.46 o
   5   5   9      278.68      288.84     36.82 o
   6   5   9      434.28      400.30     62.25 o
   7   5   9       19.96       12.02     30.24 o
  -7   6   9      107.80      107.31     36.75 o
  -6   6   9       45.97       71.57     43.84 o
  -5   6   9       26.10       32.18      8.52 o
  -4   6   9      221.39      199.52     14.18 o
  -3   6   9       44.50       37.28     17.57 o
  -2   6   9      587.29      651.42     42.12 o
  -1   6   9        3.34       29.51     11.24 o
   0   6   9       16.29        3.43      9.30 o
   1   6   9        5.21       13.35     11.22 o
   2   6   9       74.30       85.57     16.09 o
   3   6   9      207.08      219.36     30.23 o
   4   6   9        5.39       -0.76     19.74 o
   5   6   9      270.63      337.87     42.96 o
   6   6   9      227.59      140.07     47.68 o
   7   6   9        0.47       83.58     39.43 o
  -7   7   9       33.75        6.29     30.25 o
  -6   7   9       14.11      -12.30     25.88 o
  -5   7   9      120.08       94.16     16.11 o
  -4   7   9       12.70       25.96     11.45 o
  -3   7   9        6.77       10.14     10.92 o
  -2   7   9      159.89      152.67     16.87 o
  -1   7   9       10.03       23.73      9.58 o
   0   7   9      768.90      742.19     36.56 o
   1   7   9       89.58       77.09     13.91 o
   2   7   9      310.54      331.89     33.87 o
   3   7   9        5.64      -10.99     15.79 o
   4   7   9     1379.30     1442.01     95.27 o
   5   7   9      109.74       78.56     27.76 o
   6   7   9       65.37       78.24     34.24 o
   7   7   9       16.82       46.00     45.93 o
  -7   8   9        2.66       56.21     33.30 o
  -6   8   9      161.95      190.87    110.54 o
  -5   8   9       87.02       82.81     23.47 o
  -4   8   9        0.24       11.76     15.75 o
  -3   8   9       53.25       17.75     13.21 o
  -2   8   9      524.96      541.56     39.43 o
  -1   8   9        0.20       -0.39     12.08 o
   0   8   9       75.92       59.16     16.32 o
   1   8   9       83.44       71.02     25.11 o
   2   8   9        3.52        1.04     15.54 o
   3   8   9       61.06       42.68     21.78 o
   4   8   9       26.43       37.69     26.18 o
   5   8   9       44.19       59.21     28.68 o
   6   8   9       53.40       98.35     67.39 o
  -6   9   9        3.13       22.93     44.90 o
  -5   9   9      281.36      187.84     65.18 o
  -4   9   9       21.14        6.36     19.86 o
  -3   9   9       26.39        9.15     19.57 o
  -2   9   9        0.39       -3.76     13.31 o
  -1   9   9       19.83       21.81     18.09 o
   0   9   9      362.37      374.45     33.00 o
   1   9   9      189.34      205.37     22.94 o
   2   9   9       20.35        0.80     26.20 o
   3   9   9        0.85        0.50      9.74 o
   4   9   9      275.16      289.19     43.07 o
   5   9   9       31.58        8.26     33.17 o
   6   9   9       54.40       27.27     36.99 o
  -6  10   9        0.02      -49.13     45.61 o
  -5  10   9        6.81      -19.02     52.10 o
  -4  10   9      110.75      110.04     44.84 o
  -3  10   9      190.14       94.52     36.24 o
  -2  10   9      484.54      436.01     49.11 o
  -1  10   9      793.32      660.61     85.90 o
   0  10   9      344.78      363.20     35.27 o
   1  10   9      101.18      117.25     19.82 o
   2  10   9        7.26        7.02     13.13 o
   3  10   9       54.81        7.65     21.13 o
   4  10   9       22.13       38.37     33.83 o
   5  10   9       48.43      -14.15     36.95 o
   6  10   9      163.10      117.58     63.63 o
  -5  11   9        7.45       20.54     45.37 o
  -4  11   9        4.20      -51.53     76.26 o
  -3  11   9       61.78       39.12     24.50 o
  -2  11   9      563.07      691.23     60.08 o
  -1  11   9       30.41       98.30     38.79 o
   0  11   9      165.52      153.78     19.78 o
   1  11   9        8.90       -2.73     17.58 o
   2  11   9      262.44      242.14     49.88 o
   3  11   9        0.33       16.52     41.12 o
   4  11   9       52.83       85.71     34.95 o
   5  11   9       58.39       15.30     34.43 o
  -5  12   9        0.02      -85.74    101.81 o
  -4  12   9      240.95      200.96    140.51 o
  -3  12   9      111.51      243.00    146.70 o
  -2  12   9       13.53        4.72     33.13 o
  -1  12   9        7.93       10.84     36.27 o
   0  12   9        7.95        7.64     16.52 o
   1  12   9        6.99        6.41     29.18 o
   2  12   9       11.91      -37.23     59.48 o
   3  12   9       58.41       36.13     36.90 o
   4  12   9       62.73       26.37     46.71 o
  -4  13   9        6.94       42.17     74.65 o
  -3  13   9       83.79      270.36    112.10 o
  -2  13   9       10.36       70.37    133.57 o
  -1  13   9        3.29       -9.76     45.68 o
   0  13   9       12.87        1.15     36.87 o
   1  13   9        0.46      -12.63     25.29 o
   2  13   9        1.12       20.67     59.66 o
   3  13   9       16.46       20.23     39.90 o
   4  13   9       12.29       31.39     56.75 o
  -3  14   9        9.78      -24.32     85.98 o
  -2  14   9       33.66       31.86     62.27 o
  -1  14   9      110.34       69.50    186.94 o
   0  14   9       10.51      -44.14    128.47 o
   1  14   9        0.87       30.60     52.98 o
   2  14   9      225.76      194.80     72.71 o
   3  14   9        2.40       19.25     39.33 o
  -1  15   9        3.76      -53.26     64.81 o
   0  15   9        1.51      -25.86     61.04 o
   1  15   9        1.49      193.29    166.72 o
  -8   0  10       49.25       51.06     64.74 o
  -6   0  10       22.56       -6.11     37.29 o
  -4   0  10      182.92      189.76     23.30 o
  -2   0  10       11.13       48.85     15.20 o
   0   0  10      971.95      954.04     41.82 o
   2   0  10        2.23       61.94     25.51 o
   4   0  10     1057.79     1035.14     79.53 o
   6   0  10       73.18       35.59     25.25 o
  -8   1  10       78.18       40.34     48.06 o
  -7   1  10        1.50        4.75     35.64 o
  -6   1  10      243.91      285.42     47.36 o
  -5   1  10      263.33      226.25     31.20 o
  -4   1  10      289.42      314.82     22.98 o
  -3   1  10      117.05      118.52     12.83 o
  -2   1  10       41.66       79.00     10.40 o
  -1   1  10      307.55      336.79     23.29 o
   0   1  10      293.26      296.99     19.54 o
   1   1  10      667.21      731.71     31.52 o
   2   1  10        9.25       -8.42     13.67 o
   3   1  10      367.49      327.82     24.47 o
   4   1  10      187.37      168.99     17.18 o
   5   1  10      238.51      252.37     32.26 o
   6   1  10      272.76      299.35     38.88 o
   7   1  10        0.76        6.99     29.54 o
  -8   2  10       30.98      -37.18     46.27 o
  -7   2  10       25.32       78.54     34.26 o
  -6   2  10       55.83      117.82     29.51 o
  -5   2  10      452.93      476.20     39.88 o
  -4   2  10      113.99      108.67     10.00 o
  -3   2  10       34.82       20.25      8.60 o
  -2   2  10      465.40      476.67     20.85 o
  -1   2  10       36.93       36.40     11.79 o
   0   2  10      138.02      150.62     14.38 o
   1   2  10      134.66      117.37     16.60 o
   2   2  10     1575.48     1683.44     62.96 o
   3   2  10      483.20      435.84     26.37 o
   4   2  10       69.09       56.12     16.40 o
   5   2  10      723.66      800.51     64.04 o
   6   2  10      176.95      186.36     31.02 o
   7   2  10      191.42      309.01     66.42 o
  -7   3  10       33.29      -32.27     42.36 o
  -6   3  10      324.86      387.78     59.77 o
  -5   3  10      894.08      858.28     76.71 o
  -4   3  10      871.50      931.91     50.26 o
  -3   3  10      142.68      183.71     19.68 o
  -2   3  10     2871.51     3083.32    104.16 o
  -1   3  10        1.06        1.98      8.69 o
   0   3  10      173.26      147.39     15.44 o
   1   3  10     1229.56     1276.44     46.76 o
   2   3  10      618.71      599.59     31.40 o
   3   3  10        9.76       29.40     13.46 o
   4   3  10      494.42      468.35     31.80 o
   5   3  10       72.79       92.85     29.82 o
   6   3  10      585.16      500.82     48.26 o
   7   3  10        8.20        6.23     58.24 o
  -7   4  10       70.19       75.96     37.10 o
  -6   4  10      321.23      299.29     40.20 o
  -5   4  10        4.37      -10.24     11.51 o
  -4   4  10       10.93       14.93      8.92 o
  -3   4  10     1447.86     1542.77     69.90 o
  -2   4  10        8.09        0.83      7.15 o
  -1   4  10      146.51      157.38     19.43 o
   0   4  10     1665.68     1894.73     69.91 o
   1   4  10      850.70      791.68     35.10 o
   2   4  10        1.92       20.59     11.37 o
   3   4  10      150.63      130.88     19.01 o
   4   4  10      106.50      159.63     27.37 o
   5   4  10        0.06      -26.41     17.61 o
   6   4  10       96.06      118.96     27.39 o
   7   4  10       65.01       58.99     38.75 o
  -7   5  10      173.13      138.74     40.97 o
  -6   5  10        0.51        5.43     44.11 o
  -5   5  10        1.27       11.79     14.90 o
  -4   5  10      181.83      162.86     15.98 o
  -3   5  10      166.50      181.54     17.72 o
  -2   5  10      972.57     1035.70     75.21 o
  -1   5  10       18.98       23.22     24.53 o
   0   5  10        8.78       13.13     10.72 o
   1   5  10      291.58      311.49     20.76 o
   2   5  10       90.96       89.43     16.53 o
   3   5  10      574.70      541.78     37.97 o
   4   5  10      467.77      555.50     38.88 o
   5   5  10       46.32       71.05     21.08 o
   6   5  10      118.15      126.77     35.27 o
   7   5  10       51.28      114.57     61.25 o
  -7   6  10       22.31       14.24     21.57 o
  -6   6  10        2.76      -51.41     56.11 o
  -5   6  10        8.06        3.89      7.06 o
  -4   6  10       71.38       71.89     11.49 o
  -3   6  10       35.64       45.81     12.87 o
  -2   6  10       20.19       11.56     13.89 o
  -1   6  10      418.90      367.93     32.72 o
   0   6  10       21.40       35.29     25.31 o
   1   6  10        0.88      -11.84     12.81 o
   2   6  10      362.11      374.64     28.70 o
   3   6  10      317.11      286.89     27.86 o
   4   6  10       91.56       35.57     19.90 o
   5   6  10      596.64      658.26     77.18 o
   6   6  10        2.14       -4.96     45.10 o
   7   6  10      163.74      107.67     58.17 o
  -7   7  10        6.81       28.68     30.57 o
  -6   7  10      122.21       91.99     79.46 o
  -5   7  10        8.91       12.93     12.57 o
  -4   7  10       94.04       86.42     16.70 o
  -3   7  10       18.67       16.68     13.91 o
  -2   7  10      271.61      273.76     23.63 o
  -1   7  10       58.00       49.21     15.92 o
   0   7  10     1794.41     2034.14    121.73 o
   1   7  10      102.73       80.99     17.88 o
   2   7  10        0.52       10.36     14.68 o
   3   7  10       70.75       62.68     20.64 o
   4   7  10       15.57       11.88     22.38 o
   5   7  10      203.62      203.05    156.99 o
   6   7  10        0.38       10.83     32.01 o
  -6   8  10      148.62      107.12     40.09 o
  -5   8  10       71.68       10.13     27.89 o
  -4   8  10        0.60      -11.80     29.96 o
  -3   8  10      318.01      376.94     32.39 o
  -2   8  10       49.97       52.95     13.61 o
  -1   8  10      468.46      557.07     33.21 o
   0   8  10     1092.13     1135.65     80.20 o
   1   8  10       32.08       25.08     13.04 o
   2   8  10      597.12      569.81     49.53 o
   3   8  10      200.64      190.10     50.09 o
   4   8  10       17.55       17.32     29.07 o
   5   8  10      330.26      436.28     53.11 o
   6   8  10        8.06      -13.29     36.61 o
  -6   9  10       74.83      103.78     55.22 o
  -5   9  10       20.04      -27.57     81.01 o
  -4   9  10       93.11       54.66     26.37 o
  -3   9  10       13.36       18.29     16.82 o
  -2   9  10        5.93        3.48     14.67 o
  -1   9  10       42.57       52.00     14.60 o
   0   9  10       36.08       38.65     13.59 o
   1   9  10       61.33       65.45     15.82 o
   2   9  10      407.67      335.19     43.13 o
   3   9  10      426.79      398.79     44.73 o
   4   9  10      102.78       69.70     41.90 o
   5   9  10      141.06       88.47     44.40 o
   6   9  10       98.68       74.53     55.30 o
  -6  10  10       15.72       97.15     68.52 o
  -5  10  10      137.78      121.24     88.82 o
  -4  10  10       33.97       18.60     33.59 o
  -3  10  10       79.54       92.71     22.03 o
  -2  10  10       97.93      106.27     19.84 o
  -1  10  10        0.05      -10.10     15.99 o
   0  10  10        0.26       -0.93     18.38 o
   1  10  10       25.30       10.23     14.82 o
   2  10  10      232.82      208.39     28.95 o
   3  10  10        1.48        2.92     33.11 o
   4  10  10        1.36      -18.55     32.39 o
   5  10  10       64.27      133.85     36.66 o
  -5  11  10        0.01        2.50     59.61 o
  -4  11  10      191.06      195.83     76.12 o
  -3  11  10      162.10      219.02     43.88 o
  -2  11  10      517.47      386.49     76.49 o
  -1  11  10      421.24      469.38     56.59 o
   0  11  10        3.76       16.78     19.99 o
   1  11  10      204.55      193.17     35.44 o
   2  11  10        0.04      -31.93     30.04 o
   3  11  10        0.25       30.12     51.23 o
   4  11  10       54.61       19.31     36.40 o
   5  11  10        5.65       36.05     49.05 o
  -4  12  10       46.35       16.75     42.71 o
  -3  12  10       85.83       56.30    176.92 o
  -2  12  10      310.92      265.72     64.22 o
  -1  12  10      223.62      166.23     54.15 o
   0  12  10       56.86       -1.44     50.98 o
   1  12  10        1.24       21.77     23.38 o
   2  12  10        2.64       31.63     26.38 o
   3  12  10        6.15       65.89     45.57 o
   4  12  10       80.62       85.48     49.44 o
  -3  13  10        3.05      -98.34     81.52 o
  -2  13  10       21.41       10.10     61.29 o
  -1  13  10      172.78      197.99     53.25 o
   0  13  10       81.84       31.44     54.87 o
   1  13  10      146.40      145.28    106.84 o
   2  13  10        8.23       70.87     89.87 o
   3  13  10       20.69       19.21     43.25 o
  -2  14  10       97.82       12.01     73.25 o
  -1  14  10      138.41       60.32     75.10 o
   0  14  10       63.34       13.00     83.77 o
   1  14  10      115.66       95.27     46.26 o
   2  14  10       28.02       49.86     53.75 o
  -7   0  11       26.37        4.55     70.19 o
  -5   0  11     1217.88     1813.18    229.08 o
  -3   0  11      211.01      195.31     21.09 o
  -1   0  11       53.42       40.47     16.03 o
   1   0  11      705.60      609.36     43.87 o
   3   0  11     1158.29     1189.21     76.50 o
   5   0  11      258.22      233.59     42.96 o
   7   0  11     1191.67     1631.77    195.43 o
  -7   1  11       22.24       25.52     37.58 o
  -6   1  11       98.73       93.71     32.00 o
  -5   1  11       64.71       62.07     13.99 o
  -4   1  11      149.15      117.29     15.79 o
  -3   1  11      336.67      341.72     26.51 o
  -2   1  11       28.52       24.38     11.24 o
  -1   1  11       11.82       23.12     12.90 o
   0   1  11      196.63      164.57     16.73 o
   1   1  11     1818.29     1906.82     63.30 o
   2   1  11      139.77      121.02     18.36 o
   3   1  11     2002.15     2211.33     89.78 o
   4   1  11      315.51      317.76     23.89 o
   5   1  11      228.01      215.55     25.79 o
   6   1  11       63.02       77.38     25.66 o
   7   1  11      157.29      249.45     60.56 o
  -7   2  11      202.46      285.60     62.75 o
  -6   2  11      153.35      278.15     43.15 o
  -5   2  11       34.29       33.20     12.92 o
  -4   2  11      147.36      112.20     14.34 o
  -3   2  11      597.47      683.42     32.53 o
  -2   2  11      386.53      391.31     21.06 o
  -1   2  11      352.83      282.35     20.64 o
   0   2  11      445.83      480.70     22.80 o
   1   2  11     4467.84     4543.83    153.19 o
   2   2  11     1726.10     1908.08     66.48 o
   3   2  11     2289.67     2359.64     97.68 o
   4   2  11      470.32      482.28     32.99 o
   5   2  11      191.58      261.83     32.55 o
   6   2  11        0.80       29.68     27.65 o
   7   2  11        2.77       49.71     47.92 o
  -7   3  11        2.98       16.25     37.02 o
  -6   3  11       98.50      112.60     28.03 o
  -5   3  11      272.77      259.48     33.11 o
  -4   3  11       83.00       63.89     11.98 o
  -3   3  11      187.91      200.33     15.29 o
  -2   3  11       63.53       66.85     11.60 o
  -1   3  11        0.10       -0.87      9.53 o
   0   3  11      110.97      115.85      9.91 o
   1   3  11        4.90        7.83     11.59 o
   2   3  11       24.21       31.32     13.15 o
   3   3  11      269.52      278.41     22.15 o
   4   3  11      110.32      111.39     21.82 o
   5   3  11      295.81      367.37     63.44 o
   6   3  11        0.06       17.86     27.88 o
   7   3  11      207.80      207.33     51.20 o
  -7   4  11       99.35       82.91     52.82 o
  -6   4  11        1.39       14.66     13.19 o
  -5   4  11       89.62      101.29     20.99 o
  -4   4  11      117.90       77.25     14.72 o
  -3   4  11       16.89       20.03      9.90 o
  -2   4  11      183.12      169.14     19.93 o
  -1   4  11     1700.62     1838.94     91.36 o
   0   4  11      226.00      254.29     17.36 o
   1   4  11     1612.60     1510.82     64.07 o
   2   4  11      326.31      353.29     24.53 o
   3   4  11       78.87       86.31     18.43 o
   4   4  11       20.08       -6.29     15.26 o
   5   4  11       58.01       59.84     22.84 o
   6   4  11       21.55       24.15     24.79 o
   7   4  11       22.15        7.59     44.14 o
  -7   5  11      139.12      180.60     69.26 o
  -6   5  11      383.94      385.28     57.24 o
  -5   5  11       71.24       68.11     18.74 o
  -4   5  11      714.70      708.77     49.91 o
  -3   5  11      891.86      989.03     45.33 o
  -2   5  11       13.25       -1.32     12.57 o
  -1   5  11       17.71        5.40     15.26 o
   0   5  11      159.72      204.00     27.80 o
   1   5  11      132.89       93.77     15.23 o
   2   5  11     1369.71     1249.68     81.93 o
   3   5  11      208.84      222.10     24.22 o
   4   5  11      358.74      348.93     29.12 o
   5   5  11      138.06      185.87     33.61 o
   6   5  11       21.12       35.29     35.82 o
   7   5  11       12.20      -51.13     39.92 o
  -7   6  11       17.65       22.59     32.63 o
  -6   6  11        3.44      327.21    121.96 o
  -5   6  11      122.61       68.21     15.44 o
  -4   6  11      771.41      823.33     65.08 o
  -3   6  11      254.73      171.96     22.49 o
  -2   6  11      835.44      917.35     61.69 o
  -1   6  11      433.02      402.91     31.60 o
   0   6  11      125.29      156.59     32.19 o
   1   6  11      175.59      161.56     21.41 o
   2   6  11      264.28      203.48     23.01 o
   3   6  11       15.26       17.39     19.15 o
   4   6  11      854.43      954.00     72.08 o
   5   6  11       66.55       40.52     25.60 o
   6   6  11      331.45      305.33     55.56 o
   7   6  11        1.14       -0.21     38.38 o
  -7   7  11        7.90       53.47     59.70 o
  -6   7  11       80.85       32.56     56.15 o
  -5   7  11        0.60       10.18     11.10 o
  -4   7  11      108.09      120.71     43.38 o
  -3   7  11      115.22      112.71     24.72 o
  -2   7  11     1610.16     1711.51    111.09 o
  -1   7  11        4.97        4.22     14.14 o
   0   7  11     1595.26     1545.18     94.77 o
   1   7  11       73.87       75.30     16.81 o
   2   7  11     1277.30     1408.27     92.87 o
   3   7  11      188.46      243.70     33.87 o
   4   7  11      110.83      131.49     32.61 o
   5   7  11       44.01       31.82     33.45 o
   6   7  11       18.22       10.56     45.26 o
  -6   8  11       12.09       46.17     39.54 o
  -5   8  11        0.09       13.53     38.48 o
  -4   8  11      156.14      149.25     25.99 o
  -3   8  11       23.60       12.42     13.74 o
  -2   8  11       73.76       75.19     17.87 o
  -1   8  11      451.90      500.10     32.38 o
   0   8  11       28.51       41.55     29.80 o
   1   8  11      262.05      241.19     26.64 o
   2   8  11      442.12      376.65     54.84 o
   3   8  11      182.61      201.16     59.76 o
   4   8  11      226.11      215.85     40.86 o
   5   8  11        2.59      -36.44     52.94 o
   6   8  11      138.04      170.07     61.47 o
  -6   9  11        0.44      -44.68     39.18 o
  -5   9  11      111.51       94.34     49.31 o
  -4   9  11       24.50       29.82     39.01 o
  -3   9  11       19.80       12.41     20.28 o
  -2   9  11      230.77      206.32     33.19 o
  -1   9  11       26.40       44.53     20.02 o
   0   9  11      288.73      224.36     26.22 o
   1   9  11       10.27        0.00     11.24 o
   2   9  11      349.09      450.19     55.53 o
   3   9  11        1.41       15.07     24.35 o
   4   9  11       12.28       81.60     31.16 o
   5   9  11       22.12      -30.10     54.70 o
   6   9  11      196.30       93.02     41.39 o
  -5  10  11       18.34       91.28     59.92 o
  -4  10  11       55.68       40.62     66.44 o
  -3  10  11       14.96       -2.38     20.91 o
  -2  10  11        1.01      -12.80     16.51 o
  -1  10  11      641.53      627.51     63.82 o
   0  10  11       82.34       88.39     17.42 o
   1  10  11       17.40       27.21     12.98 o
   2  10  11       36.06       61.98     44.40 o
   3  10  11        1.79       13.25     23.93 o
   4  10  11       84.44      119.46     36.83 o
   5  10  11      145.70      161.86     42.33 o
  -5  11  11       66.28      115.35     63.59 o
  -4  11  11      110.22       71.41     48.13 o
  -3  11  11       63.40       83.28     94.63 o
  -2  11  11        6.69       44.98     38.89 o
  -1  11  11       12.82       24.79     28.11 o
   0  11  11      142.71      177.33     34.23 o
   1  11  11       25.73       25.11     37.10 o
   2  11  11       20.62       66.35     35.74 o
   3  11  11       10.80       46.82     33.24 o
   4  11  11       64.01       71.87     44.91 o
   5  11  11       14.28       10.80     49.34 o
  -4  12  11      223.11      258.49     74.09 o
  -3  12  11        1.38       88.50     73.64 o
  -2  12  11        0.01      -43.76     65.70 o
  -1  12  11        3.84       70.25     53.40 o
   0  12  11        0.01       29.54     47.72 o
   1  12  11       51.68       57.11     30.68 o
   2  12  11      107.33      159.28     46.21 o
   3  12  11        7.35      -31.44     34.01 o
   4  12  11      210.34      130.49     71.76 o
  -3  13  11      118.05      -92.45     98.80 o
  -2  13  11      176.96       81.34     84.08 o
  -1  13  11       73.97       71.90     48.14 o
   0  13  11       48.91      128.08     47.13 o
   1  13  11        0.77       69.83     51.38 o
   2  13  11      112.23      188.57     69.72 o
   3  13  11       37.86       34.80     31.61 o
  -2  14  11        9.04        0.48     79.56 o
  -1  14  11       18.69       75.09     80.75 o
   0  14  11      111.71      138.02     51.15 o
   1  14  11      130.81       82.04     79.06 o
  -6   0  12       13.32       43.55     40.66 o
  -4   0  12       19.96       44.50     24.28 o
  -2   0  12     3477.24     3745.88    243.09 o
   0   0  12      340.69      362.49     33.58 o
   2   0  12      131.26      105.94     23.97 o
   4   0  12      743.43      722.98     84.26 o
   6   0  12        5.42        9.82     32.81 o
  -7   1  12        4.24       18.85     32.22 o
  -6   1  12      119.83      212.02     36.44 o
  -5   1  12      128.73       98.32     33.17 o
  -4   1  12       18.56       14.34      7.92 o
  -3   1  12       83.04       76.67     12.07 o
  -2   1  12      869.40      929.46     50.02 o
  -1   1  12      625.49      616.06     35.57 o
   0   1  12      508.44      561.74     36.59 o
   1   1  12       12.40       -1.16     12.40 o
   2   1  12       68.87       90.87     19.46 o
   3   1  12       39.60       62.63     14.55 o
   4   1  12      346.19      299.60     27.42 o
   5   1  12        2.68      -11.55     41.87 o
   6   1  12       17.62       17.83     24.57 o
   7   1  12       57.95      131.76     42.53 o
  -7   2  12        6.60       26.06     30.95 o
  -6   2  12      185.72      113.64     42.13 o
  -5   2  12      382.02      445.04     69.85 o
  -4   2  12     1194.24     1316.26     70.90 o
  -3   2  12       88.10      104.81     16.78 o
  -2   2  12      289.18      269.46     18.98 o
  -1   2  12        3.62        6.33     11.43 o
   0   2  12       94.40       81.13     13.37 o
   1   2  12       36.00       41.60     16.16 o
   2   2  12      773.00      751.21     41.10 o
   3   2  12      199.07      226.26     20.00 o
   4   2  12      288.33      293.81     48.91 o
   5   2  12      328.38      315.40     39.84 o
   6   2  12        1.18        5.79     38.73 o
   7   2  12       43.14      101.21     35.36 o
  -7   3  12       42.26       79.05     95.94 o
  -6   3  12      280.80      290.38     28.01 o
  -5   3  12        5.12       -6.14     14.07 o
  -4   3  12      874.52      921.45     55.32 o
  -3   3  12      286.12      280.44     25.69 o
  -2   3  12       28.29       23.61     10.10 o
  -1   3  12        0.22       -0.51     12.66 o
   0   3  12      226.74      199.19     15.78 o
   1   3  12       30.61       27.60      6.94 o
   2   3  12        7.06       19.77     11.45 o
   3   3  12      478.44      425.05     29.29 o
   4   3  12      166.48      183.61     27.35 o
   5   3  12       32.44       23.31     26.69 o
   6   3  12       20.60       -0.28     22.53 o
   7   3  12      133.78      159.56     51.13 o
  -7   4  12       45.70       11.06     51.01 o
  -6   4  12        0.11       62.14     39.22 o
  -5   4  12        3.42       33.44     21.57 o
  -4   4  12       33.32       12.90      9.34 o
  -3   4  12        8.16       10.06      9.42 o
  -2   4  12     1188.31     1306.55     82.79 o
  -1   4  12       10.34        7.24      8.79 o
   0   4  12      577.06      576.41     29.47 o
   1   4  12       17.49        6.49     13.66 o
   2   4  12       38.49       48.43     13.33 o
   3   4  12       55.23       46.25     15.77 o
   4   4  12      611.14      621.76     51.67 o
   5   4  12       12.31       17.95     27.06 o
   6   4  12        3.04       -3.16     31.23 o
   7   4  12      165.48      193.80     49.25 o
  -7   5  12       97.91      100.08     49.02 o
  -6   5  12       11.57       12.63     53.89 o
  -5   5  12      235.04      186.51     24.09 o
  -4   5  12     1500.70     1712.05     90.11 o
  -3   5  12       52.18       68.14     11.32 o
  -2   5  12      104.83       84.05     11.44 o
  -1   5  12      226.76      234.33     26.02 o
   0   5  12      159.90      182.13     20.50 o
   1   5  12       57.55       58.35     15.26 o
   2   5  12        1.00       -7.66     14.02 o
   3   5  12      349.14      422.49     37.02 o
   4   5  12      234.72      192.08     25.38 o
   5   5  12        3.34       -5.02     23.59 o
   6   5  12       55.06       11.87     53.55 o
   7   5  12        6.40       73.27     50.90 o
  -7   6  12      260.69      283.29     83.01 o
  -6   6  12        0.28       80.42     93.11 o
  -5   6  12      185.94      180.39     37.63 o
  -4   6  12        1.70        1.35     11.44 o
  -3   6  12      767.27      842.69     66.15 o
  -2   6  12      858.60      997.66     64.34 o
  -1   6  12     1117.34     1119.55     80.24 o
   0   6  12      112.40       83.29     14.01 o
   1   6  12        8.99       22.14     14.75 o
   2   6  12        9.47        9.04     13.65 o
   3   6  12        5.91       -7.09     19.94 o
   4   6  12       24.50      -35.10     24.70 o
   5   6  12      130.70       98.97     31.62 o
   6   6  12      104.62      108.78     45.15 o
  -6   7  12        0.39      -23.81     26.34 o
  -5   7  12       66.93       -1.28     50.72 o
  -4   7  12       14.66       31.30     12.94 o
  -3   7  12      449.23      423.41     43.10 o
  -2   7  12       21.12       -0.95     20.45 o
  -1   7  12      409.76      426.40     42.24 o
   0   7  12       17.31        6.24     18.31 o
   1   7  12      322.18      326.48     38.01 o
   2   7  12      299.05      293.54     30.67 o
   3   7  12       33.75        7.39     28.98 o
   4   7  12       23.36       21.45     25.07 o
   5   7  12       50.94       20.68     31.92 o
   6   7  12      136.83       59.46     33.11 o
  -6   8  12        8.79        3.46     37.59 o
  -5   8  12      304.49      342.24     90.01 o
  -4   8  12        6.04     1302.94    476.18 o
  -3   8  12       32.25       26.67     16.99 o
  -2   8  12      191.06      206.78     27.68 o
  -1   8  12        0.40      -32.78     21.85 o
   0   8  12      771.62      809.60     54.24 o
   1   8  12      462.60      478.01     64.57 o
   2   8  12       34.05        7.61     27.18 o
   3   8  12      148.23      196.74     35.06 o
   4   8  12       10.33       57.67     38.94 o
   5   8  12       36.41       96.94     36.80 o
   6   8  12        8.65       24.20     41.49 o
  -6   9  12       49.80       83.20     43.32 o
  -5   9  12      101.74      149.65     60.33 o
  -4   9  12       31.97      136.04    122.30 o
  -3   9  12      260.56      218.99     28.96 o
  -2   9  12        7.16       42.53     18.16 o
  -1   9  12      782.67      884.29     71.97 o
   0   9  12      122.95      142.75     36.28 o
   1   9  12        0.04       12.66     17.84 o
   2   9  12       61.58       35.75     27.60 o
   3   9  12      145.41      205.88     40.06 o
   4   9  12       27.21       50.69     28.67 o
   5   9  12       66.08       28.34     33.97 o
  -5  10  12       62.73       82.97     71.91 o
  -4  10  12       98.86      114.40    103.17 o
  -3  10  12       42.98        6.31     63.95 o
  -2  10  12      338.43      274.80     34.72 o
  -1  10  12       23.62      -34.32     24.58 o
   0  10  12       77.56       71.07     27.23 o
   1  10  12       90.58       85.69     26.59 o
   2  10  12       32.02       69.95     44.83 o
   3  10  12       35.00       60.16     34.84 o
   4  10  12        0.49        1.88     78.27 o
   5  10  12        0.68       25.29     36.26 o
  -4  11  12       53.09        4.55    109.22 o
  -3  11  12      121.38      117.97    110.65 o
  -2  11  12       38.07       18.34     42.62 o
  -1  11  12      134.92      121.01     47.05 o
   0  11  12       45.64       42.18     50.12 o
   1  11  12       57.31       79.54     42.37 o
   2  11  12        0.89        6.22     45.41 o
   3  11  12        0.07      -40.25     31.73 o
   4  11  12       44.18       17.54     57.70 o
  -4  12  12       28.86       -0.11     84.68 o
  -3  12  12      323.25      151.06    121.96 o
  -2  12  12        6.12       38.50     38.10 o
  -1  12  12       46.09       26.34     49.83 o
   0  12  12        7.07       22.85     40.63 o
   1  12  12      368.63      301.20     97.21 o
   2  12  12       12.10      -62.67     41.78 o
   3  12  12        0.00       -6.36     38.07 o
  -3  13  12       10.84      -28.75     95.34 o
  -2  13  12       11.86      -56.27    103.79 o
  -1  13  12        1.67       81.41     45.33 o
   0  13  12      216.45       83.39     79.22 o
   1  13  12       22.48      -11.56     65.96 o
   2  13  12       11.80      -44.29     40.66 o
  -1  14  12        0.28      -50.65     58.87 o
   0  14  12       15.55       65.92     52.17 o
   1  14  12        8.27      -62.51     70.98 o
  -7   0  13       22.55       39.73     88.70 o
  -5   0  13        0.08       -3.18     14.71 o
  -3   0  13      266.03      276.86     24.73 o
  -1   0  13     1332.12     1511.33    116.34 o
   1   0  13      128.87      105.77     32.07 o
   3   0  13      407.72      418.14     48.01 o
   5   0  13        0.51      121.11     49.89 o
   7   0  13      690.03      647.10    211.36 o
  -7   1  13       62.71       86.26     45.78 o
  -6   1  13       14.70       26.54     42.05 o
  -5   1  13       49.25       61.92     20.16 o
  -4   1  13      150.04      121.37     35.62 o
  -3   1  13      243.62      257.81     15.62 o
  -2   1  13       67.58       59.79     12.22 o
  -1   1  13        0.11       -4.44     10.09 o
   0   1  13        6.05        3.02     11.71 o
   1   1  13       89.26       85.01     16.03 o
   2   1  13      396.35      404.85     38.69 o
   3   1  13     1381.11     1393.67     66.13 o
   4   1  13       49.19       48.98     25.68 o
   5   1  13      644.28      797.85     83.92 o
   6   1  13       26.15       -7.45     36.75 o
   7   1  13       55.07       37.37     43.16 o
  -7   2  13       74.55       62.93     35.61 o
  -6   2  13       39.04       -4.93     36.14 o
  -5   2  13      288.03      253.61     30.00 o
  -4   2  13      101.93       50.76     16.32 o
  -3   2  13       11.98       -1.06     10.28 o
  -2   2  13      297.83      326.57     24.15 o
  -1   2  13      652.49      641.92     41.99 o
   0   2  13       19.61       20.77     15.28 o
   1   2  13       10.34       -3.04     12.05 o
   2   2  13       13.47       24.40     15.92 o
   3   2  13      854.68      839.38     55.77 o
   4   2  13        0.03      -29.15     19.43 o
   5   2  13       23.91       27.24     27.16 o
   6   2  13       45.03      124.53     40.42 o
   7   2  13      201.54      295.64     58.37 o
  -7   3  13      186.91      185.31     59.52 o
  -6   3  13       39.99       45.95     36.89 o
  -5   3  13      125.63       99.40     29.34 o
  -4   3  13       78.03       55.64     18.41 o
  -3   3  13        8.58        6.17     10.51 o
  -2   3  13      603.18      597.48     30.23 o
  -1   3  13      975.16     1082.37     57.58 o
   0   3  13       62.89       63.28     10.08 o
   1   3  13       86.79       80.48     10.80 o
   2   3  13       32.48       55.16     14.36 o
   3   3  13       11.97       29.15     13.89 o
   4   3  13        9.13       -9.58     30.17 o
   5   3  13       73.79      103.88     30.03 o
   6   3  13       48.01       48.38     32.03 o
   7   3  13      151.93      129.55     58.85 o
  -7   4  13        0.96       12.22     47.55 o
  -6   4  13      141.71      185.92     35.23 o
  -5   4  13      132.02      124.29     26.59 o
  -4   4  13        4.70      -15.80     10.53 o
  -3   4  13      233.79      218.94     26.07 o
  -2   4  13       20.50        7.21     13.81 o
  -1   4  13       11.53       19.72     13.36 o
   0   4  13       38.14       35.61     11.76 o
   1   4  13      314.93      356.48     26.75 o
   2   4  13        7.49       21.50     14.15 o
   3   4  13      354.15      332.28     31.40 o
   4   4  13      219.26      182.50     35.68 o
   5   4  13      237.50      403.00     73.46 o
   6   4  13        0.29      -23.21     37.61 o
  -7   5  13      336.99      566.51    151.57 o
  -6   5  13      264.93      174.59     84.19 o
  -5   5  13       99.66      101.10     29.75 o
  -4   5  13      254.76      274.51     22.34 o
  -3   5  13        1.80       -0.25     10.34 o
  -2   5  13       31.24       42.35     15.30 o
  -1   5  13      238.74      186.82     28.17 o
   0   5  13       39.66       27.08     12.46 o
   1   5  13      323.17      346.41     24.78 o
   2   5  13      293.01      329.00     30.01 o
   3   5  13        6.05       15.74     25.46 o
   4   5  13       29.38       11.43     21.74 o
   5   5  13       90.19       56.29     65.33 o
   6   5  13       20.46       11.96     31.80 o
  -6   6  13       84.16       97.13     46.02 o
  -5   6  13       84.71       69.95     33.70 o
  -4   6  13        4.52       15.26     11.89 o
  -3   6  13        1.38       -5.74     17.29 o
  -2   6  13      180.31      164.62     29.54 o
  -1   6  13     2712.42     2857.02    188.50 o
   0   6  13        1.17       31.94     13.55 o
   1   6  13       31.34       42.15     13.33 o
   2   6  13      333.68      329.21     29.72 o
   3   6  13      174.82      133.09     34.11 o
   4   6  13      118.61      152.85     36.22 o
   5   6  13      267.47      284.17     69.12 o
   6   6  13       51.21       42.88     42.92 o
  -6   7  13       65.43       47.24     63.92 o
  -5   7  13       84.56       22.88     50.29 o
  -4   7  13       66.38       56.21     19.14 o
  -3   7  13       90.01      100.67     21.13 o
  -2   7  13       31.08       21.67     16.59 o
  -1   7  13       60.79       62.12     26.30 o
   0   7  13       10.85        5.09     18.97 o
   1   7  13       95.50       73.67     24.74 o
   2   7  13        2.13       16.76     28.14 o
   3   7  13        0.47        2.99     42.60 o
   4   7  13       50.06        0.91     27.34 o
   5   7  13      171.37      131.11     36.62 o
   6   7  13      213.58      183.80     69.88 o
  -6   8  13       64.37      -40.00     54.49 o
  -5   8  13        7.74      -32.57     31.86 o
  -4   8  13       34.85      105.44     43.70 o
  -3   8  13       70.46       54.39     19.76 o
  -2   8  13      135.58      170.42     27.22 o
  -1   8  13      120.03       99.87     31.40 o
   0   8  13      148.42      119.81     27.78 o
   1   8  13      149.91      139.49     27.62 o
   2   8  13        0.33       10.20     19.15 o
   3   8  13       46.02       42.40     27.01 o
   4   8  13      112.29       57.89     34.22 o
   5   8  13        1.10       27.13     30.73 o
  -5   9  13        4.25       72.45     62.51 o
  -4   9  13       20.95        9.92     47.00 o
  -3   9  13       26.21      -27.62     58.84 o
  -2   9  13       13.51      -13.37     33.05 o
  -1   9  13        1.91        9.89     37.54 o
   0   9  13       51.36       21.30     19.43 o
   1   9  13       99.34       58.23     35.50 o
   2   9  13      172.28      103.42     26.82 o
   3   9  13       34.09      -11.67     31.05 o
   4   9  13      141.53      116.25     38.06 o
   5   9  13        0.32       30.77     33.88 o
  -5  10  13      249.12      120.02     62.10 o
  -4  10  13        1.98       56.98     39.98 o
  -3  10  13       42.83       28.83     34.20 o
  -2  10  13       10.93       61.10     32.11 o
  -1  10  13        4.92      -50.68     33.79 o
   0  10  13      111.51      128.57     45.24 o
   1  10  13       45.76       26.03     21.16 o
   2  10  13       11.18       47.07     36.61 o
   3  10  13      125.76       90.87     41.95 o
   4  10  13      131.03      130.09     34.70 o
  -4  11  13        1.65      -27.06     49.43 o
  -3  11  13        2.70       76.20     51.64 o
  -2  11  13      116.98      153.27     39.66 o
  -1  11  13        5.88      -35.66     31.28 o
   0  11  13        0.80        9.98     64.31 o
   1  11  13       15.28       -8.79     34.26 o
   2  11  13       24.14       71.29     42.47 o
   3  11  13       28.10       31.84     33.07 o
   4  11  13       28.17       30.51     46.36 o
  -3  12  13        1.71        0.47     61.26 o
  -2  12  13       12.05       10.74     45.80 o
  -1  12  13       40.67       80.55     49.46 o
   0  12  13       30.26       96.11     94.61 o
   1  12  13      114.49       83.25     88.36 o
   2  12  13       44.80        2.74     40.45 o
   3  12  13        0.15      -14.20     51.47 o
  -2  13  13        4.86       41.18     68.34 o
  -1  13  13       48.14       93.68     54.28 o
   0  13  13      245.14      200.65     72.39 o
   1  13  13       29.76       71.83     65.71 o
   2  13  13        0.09      -13.87     49.54 o
  -6   0  14      340.71      346.49     61.74 o
  -4   0  14      227.05      283.14     42.55 o
  -2   0  14     1615.35     1691.16    108.51 o
   0   0  14     2570.71     2817.74    206.92 o
   2   0  14       84.36       56.79     24.20 o
   4   0  14      222.42      283.00     53.87 o
   6   0  14      116.75      118.37     72.11 o
  -7   1  14       16.30       25.50     30.86 o
  -6   1  14       76.30       34.94     35.11 o
  -5   1  14        6.42       10.21     11.12 o
  -4   1  14       53.88       59.51     10.36 o
  -3   1  14      112.88      145.17     22.75 o
  -2   1  14       76.55       90.50     13.98 o
  -1   1  14        6.88       21.41     15.21 o
   0   1  14       31.09       20.34     18.84 o
   1   1  14      141.59      111.50     22.95 o
   2   1  14     1653.34     1632.70     91.58 o
   3   1  14      503.49      466.09     39.75 o
   4   1  14      917.12     1074.96     99.10 o
   5   1  14       29.38       35.35     26.26 o
   6   1  14       55.33      154.75     45.23 o
   7   1  14       12.93      -93.78     65.62 o
  -7   2  14      229.01      227.40     47.73 o
  -6   2  14      245.05      273.42     63.52 o
  -5   2  14        0.00       -3.94      8.61 o
  -4   2  14       61.55       43.96     11.00 o
  -3   2  14        0.31        0.29      8.94 o
  -2   2  14      201.66      205.52     20.30 o
  -1   2  14      914.70      979.36     53.29 o
   0   2  14      803.03      808.16     43.74 o
   1   2  14       78.27       79.62     16.60 o
   2   2  14        4.58       46.41     16.38 o
   3   2  14      353.66      292.62     40.28 o
   4   2  14       53.56       63.00     28.00 o
   5   2  14      110.69      130.72     46.46 o
   6   2  14       19.61        7.31     46.43 o
  -7   3  14        1.06      -52.98    229.95 o
  -6   3  14       21.73       -7.99     21.37 o
  -5   3  14       41.43       39.26     14.42 o
  -4   3  14        0.16      -15.42     11.18 o
  -3   3  14       31.23        8.20     12.74 o
  -2   3  14      829.91      901.21     40.14 o
  -1   3  14      526.18      499.83     36.27 o
   0   3  14      797.48      924.24     45.69 o
   1   3  14      409.97      436.22     26.75 o
   2   3  14     2492.71     2669.41    113.29 o
   3   3  14       44.92       32.05     17.77 o
   4   3  14        1.32       -5.22     23.90 o
   5   3  14       97.95      114.85     34.93 o
   6   3  14        0.33      -45.02     30.01 o
  -7   4  14       13.80       37.92     48.40 o
  -6   4  14        0.06      -33.30     22.20 o
  -5   4  14        0.12      -11.02     13.42 o
  -4   4  14       14.19       15.61      9.21 o
  -3   4  14      552.82      537.38     36.96 o
  -2   4  14      105.39       88.73     17.62 o
  -1   4  14        0.01       -6.94     11.02 o
   0   4  14       73.37       48.85     14.24 o
   1   4  14     1608.41     1610.07     79.71 o
   2   4  14      656.22      575.13     37.57 o
   3   4  14      352.12      268.79     38.49 o
   4   4  14       77.28       80.03     18.50 o
   5   4  14      215.70      280.27     50.40 o
   6   4  14       19.01       69.84     49.24 o
  -6   5  14       26.27       29.77     23.51 o
  -5   5  14        6.58        9.31     13.98 o
  -4   5  14       71.15       58.56     18.48 o
  -3   5  14       49.25       44.79     13.72 o
  -2   5  14       65.91       70.85     17.98 o
  -1   5  14     1129.47     1146.55     79.14 o
   0   5  14      555.69      494.49     33.54 o
   1   5  14       11.54       17.99     14.25 o
   2   5  14        0.21      -20.98     13.99 o
   3   5  14       54.16       66.58     26.82 o
   4   5  14       57.80       75.17     31.83 o
   5   5  14       71.24       95.33     54.08 o
   6   5  14       52.47      102.03     37.94 o
  -6   6  14        1.14       14.89     31.44 o
  -5   6  14        0.28      -39.88     37.75 o
  -4   6  14      292.76      345.02     37.32 o
  -3   6  14        7.86       19.52     18.99 o
  -2   6  14       24.01       46.59     19.80 o
  -1   6  14      354.49      322.55     35.79 o
   0   6  14      427.00      396.79     33.89 o
   1   6  14      125.26       67.48     31.95 o
   2   6  14      122.03       91.95     23.95 o
   3   6  14       90.78       66.99     27.63 o
   4   6  14       30.84       -7.16     26.33 o
   5   6  14       37.70       34.25     42.24 o
   6   6  14        2.62       27.55     41.61 o
  -6   7  14       10.89      -92.86     61.91 o
  -5   7  14      167.17       60.21    130.79 o
  -4   7  14       14.11      -16.61     18.42 o
  -3   7  14       24.36       41.14     27.82 o
  -2   7  14      256.09      311.48     34.16 o
  -1   7  14      170.94      257.00     36.62 o
   0   7  14        0.58      -26.12     39.32 o
   1   7  14      200.06      213.78     29.59 o
   2   7  14       82.39       71.42     26.55 o
   3   7  14       47.36      154.89     41.28 o
   4   7  14        6.05        9.14     30.09 o
   5   7  14        9.75      -37.21     33.56 o
  -5   8  14        0.55       10.22     44.19 o
  -4   8  14       15.53       40.05     33.79 o
  -3   8  14       61.52       26.06     23.09 o
  -2   8  14       14.87        1.30     30.51 o
  -1   8  14      944.17     1148.47     88.84 o
   0   8  14       25.81       12.62     17.90 o
   1   8  14      282.61      251.46     38.45 o
   2   8  14       32.84       31.15     49.66 o
   3   8  14      749.99      975.23    112.98 o
   4   8  14      125.64       82.20     39.01 o
   5   8  14       14.14       -2.70     31.59 o
  -5   9  14      154.22      168.83     61.09 o
  -4   9  14       34.64        6.97     51.07 o
  -3   9  14      170.27      252.20     54.42 o
  -2   9  14       49.64       33.36     29.04 o
  -1   9  14        0.56      -18.75     27.86 o
   0   9  14        2.30       16.85     35.33 o
   1   9  14      315.15      312.65     66.99 o
   2   9  14        2.20       75.12     51.12 o
   3   9  14        9.97        7.37     29.23 o
   4   9  14        5.44       -6.86     33.18 o
   5   9  14       20.11       45.24     32.33 o
  -4  10  14       19.12      -68.11     45.41 o
  -3  10  14       16.16       66.67     91.16 o
  -2  10  14        2.17       -1.12     78.96 o
  -1  10  14        1.36        7.89     35.51 o
   0  10  14       20.24      -47.95     58.83 o
   1  10  14       58.10       58.33     27.27 o
   2  10  14        0.81       -0.38     39.55 o
   3  10  14      205.79      218.77     46.50 o
   4  10  14       17.72       33.68     33.58 o
  -4  11  14       28.23       15.87     73.07 o
  -3  11  14       16.44       28.91     52.00 o
  -2  11  14       26.13      -14.55     37.41 o
  -1  11  14      198.41      180.18     68.84 o
   0  11  14        2.72      -18.79     67.92 o
   1  11  14       83.85       58.99     63.93 o
   2  11  14       28.56       50.55     32.06 o
   3  11  14        1.45       49.69     63.13 o
  -3  12  14       13.03       33.06     91.44 o
  -2  12  14       28.23       31.26    109.09 o
  -1  12  14       65.65       42.31     73.08 o
   0  12  14       37.74        6.96     41.92 o
   1  12  14      135.33      134.34     62.82 o
   2  12  14      172.17      145.59     58.47 o
  -1  13  14       63.71      120.11     69.40 o
   0  13  14       18.88      -32.62     60.34 o
   1  13  14       51.12       23.03    158.64 o
  -7   0  15        3.27      -84.09     56.06 o
  -5   0  15      386.51      309.87     64.46 o
  -3   0  15       27.22       30.41     12.69 o
  -1   0  15      153.62       96.52     23.06 o
   1   0  15      179.08      221.37     32.52 o
   3   0  15     1165.52     1177.34    115.30 o
   5   0  15      147.10      148.27     47.57 o
  -7   1  15       56.31       26.80     41.37 o
  -6   1  15        0.01       33.13     31.93 o
  -5   1  15      222.92      203.22     31.30 o
  -4   1  15       19.22       34.86     10.93 o
  -3   1  15      108.27       68.55     13.41 o
  -2   1  15       68.60       64.43     15.10 o
  -1   1  15      179.21      170.24     17.73 o
   0   1  15        3.28        7.38     14.80 o
   1   1  15      282.18      263.13     27.62 o
   2   1  15       13.34       23.30     25.15 o
   3   1  15       96.98       60.33     36.99 o
   4   1  15       12.73       -0.51     18.60 o
   5   1  15       30.09       21.88     36.20 o
   6   1  15       36.32       81.20     52.10 o
  -7   2  15        0.01       52.69     69.61 o
  -6   2  15       25.99       31.04     48.84 o
  -5   2  15       10.71        6.78      9.85 o
  -4   2  15        0.85       -1.73     10.15 o
  -3   2  15      344.19      300.48     22.95 o
  -2   2  15       11.08        1.13     10.39 o
  -1   2  15      721.71      786.25     46.76 o
   0   2  15      181.71      144.65     14.80 o
   1   2  15      209.00      250.20     24.96 o
   2   2  15     1462.42     1494.30     84.29 o
   3   2  15      155.99      157.44     23.17 o
   4   2  15       41.69        9.84     21.79 o
   5   2  15      352.65      398.88     56.11 o
   6   2  15        7.41       33.88     58.72 o
  -6   3  15      104.68       41.25     43.99 o
  -5   3  15       91.93       74.61     25.76 o
  -4   3  15      111.99       89.75     15.32 o
  -3   3  15      445.63      464.35     33.91 o
  -2   3  15      157.96      150.24     15.26 o
  -1   3  15        6.46        5.13     11.47 o
   0   3  15        2.91       -3.47      8.67 o
   1   3  15       43.17       47.83     11.21 o
   2   3  15     1033.64     1202.97     63.06 o
   3   3  15      224.09      224.43     22.86 o
   4   3  15      103.34      130.15     41.48 o
   5   3  15       65.99       66.09     49.60 o
   6   3  15       15.10        8.04     32.81 o
  -6   4  15      305.11      258.63     75.38 o
  -5   4  15      251.72      198.17     47.96 o
  -4   4  15        8.91       21.21     11.89 o
  -3   4  15     1065.27     1127.32     70.15 o
  -2   4  15      457.51      519.35     32.90 o
  -1   4  15        3.95       11.38     13.39 o
   0   4  15      295.61      364.27     28.32 o
   1   4  15       49.75       30.74     15.17 o
   2   4  15      292.98      302.70     32.96 o
   3   4  15        2.86      -13.71     16.30 o
   4   4  15       44.64       62.93     47.09 o
   5   4  15        2.62       55.40     38.68 o
   6   4  15       29.24      -23.41     37.62 o
  -6   5  15       39.01       53.09     41.89 o
  -5   5  15      106.52      146.53     85.04 o
  -4   5  15      424.67      502.27     42.73 o
  -3   5  15        0.28      -10.98     10.46 o
  -2   5  15     1123.18     1269.00     87.56 o
  -1   5  15      201.94      208.27     25.48 o
   0   5  15        7.15      -19.48     12.98 o
   1   5  15       21.18      -10.97     15.55 o
   2   5  15       21.15       -0.95     19.61 o
   3   5  15      202.55      169.07     31.30 o
   4   5  15        0.56      -31.76     26.64 o
   5   5  15        0.28      -36.92     37.27 o
   6   5  15        5.78      -32.31     49.68 o
  -6   6  15        0.22        6.94     50.80 o
  -5   6  15       15.09       14.24     35.06 o
  -4   6  15       99.44      125.48     32.06 o
  -3   6  15      630.20      635.91     64.02 o
  -2   6  15      509.39      573.81     64.47 o
  -1   6  15      266.65      291.10     30.44 o
   0   6  15       69.91       53.51     15.71 o
   1   6  15       30.48       37.18     16.55 o
   2   6  15       39.97       66.66     19.04 o
   3   6  15      185.55      223.97     30.58 o
   4   6  15      209.27      179.80     61.77 o
   5   6  15        1.66      -12.52     27.60 o
  -5   7  15       50.48      115.84    125.68 o
  -4   7  15       93.48       41.67     34.24 o
  -3   7  15      102.05      139.04     27.03 o
  -2   7  15        7.39       23.65     22.75 o
  -1   7  15      207.89      204.50     36.34 o
   0   7  15        0.04       -0.12     27.72 o
   1   7  15      127.33      124.95     39.15 o
   2   7  15        0.18       30.32     20.24 o
   3   7  15       20.40        8.82     26.90 o
   4   7  15      213.91      237.42     67.15 o
   5   7  15       32.06      -32.94     51.13 o
  -5   8  15       21.07       10.74     97.02 o
  -4   8  15      166.89      106.03     79.98 o
  -3   8  15        0.33       40.37     30.79 o
  -2   8  15      125.67       74.65     29.60 o
  -1   8  15       44.46       36.89     32.90 o
   0   8  15      197.96      253.90     33.51 o
   1   8  15      200.78      211.90     50.96 o
   2   8  15      367.01      387.68     60.54 o
   3   8  15      272.15      322.75     59.47 o
   4   8  15       29.27       75.87     39.37 o
   5   8  15       51.79       81.37     38.68 o
  -5   9  15        5.39       55.79     62.77 o
  -4   9  15       46.89       61.34     83.93 o
  -3   9  15        0.01      -14.59     44.56 o
  -2   9  15       18.10      -15.95     32.15 o
  -1   9  15        5.33        0.88     34.97 o
   0   9  15      119.91       76.63     44.71 o
   1   9  15       14.51       22.54     25.47 o
   2   9  15      108.95      100.04     47.72 o
   3   9  15       22.94       13.93     29.50 o
   4   9  15      237.92      195.18     56.81 o
  -4  10  15       72.45      170.72     72.72 o
  -3  10  15       84.87       30.84     51.12 o
  -2  10  15       54.56      -18.02     63.56 o
  -1  10  15       32.56       33.57     33.64 o
   0  10  15       15.50        3.57     57.29 o
   1  10  15       57.45       48.63     27.47 o
   2  10  15       89.39       46.83     34.82 o
   3  10  15      250.07      145.38     53.72 o
   4  10  15       72.94       84.23     41.12 o
  -3  11  15        0.37       -3.03     53.64 o
  -2  11  15       76.60        1.16     66.66 o
  -1  11  15        6.54       59.21     50.18 o
   0  11  15      140.23      124.53     58.68 o
   1  11  15       28.37       31.35     49.42 o
   2  11  15       78.77       68.41     64.22 o
   3  11  15       14.55       49.94     59.21 o
  -2  12  15        0.94       55.41     55.58 o
  -1  12  15        2.51      -27.32     47.12 o
   0  12  15       16.47       99.53     63.08 o
   1  12  15       58.80      121.26     54.06 o
   2  12  15       40.93       84.23     84.38 o
  -6   0  16      110.86       74.25     63.86 o
  -4   0  16     1170.90     1236.16    111.50 o
  -2   0  16      597.91      677.01     65.75 o
   0   0  16      211.26      190.91     35.00 o
   2   0  16      298.78      257.79     40.89 o
   4   0  16       16.75      152.03     58.07 o
   6   0  16      134.30      138.58     66.96 o
  -6   1  16      191.23      351.59     64.15 o
  -5   1  16       36.01       29.06     14.27 o
  -4   1  16        9.55       18.60     10.64 o
  -3   1  16        9.67        5.09     11.79 o
  -2   1  16     1001.44     1123.50     53.69 o
  -1   1  16        0.61       -9.05     13.32 o
   0   1  16     2167.30     2391.16    143.10 o
   1   1  16       23.23       49.15     19.74 o
   2   1  16      209.94      238.92     27.30 o
   3   1  16       77.04       71.77     31.97 o
   4   1  16       69.47       40.83     34.26 o
   5   1  16       20.74      -51.35     55.93 o
   6   1  16      146.15      127.25     51.80 o
  -6   2  16       10.18      -19.38     38.76 o
  -5   2  16       22.95        2.44     18.48 o
  -4   2  16        0.87        1.11     13.80 o
  -3   2  16        9.16       22.48     13.15 o
  -2   2  16      114.67      146.07     16.55 o
  -1   2  16     1546.47     1585.60     85.64 o
   0   2  16       32.34       40.84     14.86 o
   1   2  16      171.99      155.16     40.89 o
   2   2  16       19.16       19.08     23.39 o
   3   2  16      138.32      138.22     30.32 o
   4   2  16       50.01       51.78     29.39 o
   5   2  16       12.78        7.57     48.56 o
   6   2  16       35.30       75.39     50.55 o
  -6   3  16        6.49       14.94     14.35 o
  -5   3  16       78.69       60.74     25.50 o
  -4   3  16      144.62      120.87     27.30 o
  -3   3  16       35.01       42.42     14.16 o
  -2   3  16        4.18        8.29     11.93 o
  -1   3  16      163.51      189.04     17.50 o
   0   3  16      104.11      105.05     16.89 o
   1   3  16      367.50      348.68     23.66 o
   2   3  16       22.46       23.83     21.66 o
   3   3  16       35.79       26.66     27.64 o
   4   3  16      351.47      380.35     51.78 o
   5   3  16       17.44       36.20     38.28 o
   6   3  16       37.11       27.70     47.59 o
  -6   4  16        0.05        5.95     27.03 o
  -5   4  16       60.53       27.23     19.62 o
  -4   4  16      121.81       92.88     25.11 o
  -3   4  16       90.25       88.17     20.66 o
  -2   4  16       19.74       -1.91     13.93 o
  -1   4  16      244.44      240.32     26.08 o
   0   4  16      142.90      158.13     30.90 o
   1   4  16      151.44      129.19     22.11 o
   2   4  16      537.30      593.08     51.20 o
   3   4  16      185.35      134.74     33.99 o
   4   4  16        2.82       -2.70     27.49 o
   5   4  16      131.51       61.13     38.65 o
   6   4  16      136.27      173.59     56.44 o
  -6   5  16       76.29      183.72     84.51 o
  -5   5  16       52.15       58.94     74.94 o
  -4   5  16        6.12      -25.68     46.17 o
  -3   5  16      647.02      749.36     74.55 o
  -2   5  16      398.48      372.67     42.52 o
  -1   5  16      110.02      118.83     22.00 o
   0   5  16       89.96      103.16     26.51 o
   1   5  16      115.65      140.49     24.19 o
   2   5  16      268.72      282.92     34.56 o
   3   5  16        0.77      -21.03     21.99 o
   4   5  16      308.38      371.07     56.40 o
   5   5  16        1.41      -18.59     28.06 o
  -5   6  16       68.72       73.92     48.07 o
  -4   6  16       44.17       70.63     29.37 o
  -3   6  16      245.31      260.98     37.55 o
  -2   6  16      247.41      266.69     42.45 o
  -1   6  16      121.95      158.48     42.48 o
   0   6  16        1.84        4.45     19.50 o
   1   6  16      109.71       90.79     22.84 o
   2   6  16      108.61       85.65     24.52 o
   3   6  16       27.36       77.42     33.66 o
   4   6  16        6.41        0.95     33.10 o
   5   6  16      104.17      149.35     44.13 o
  -5   7  16       80.92       36.64     68.26 o
  -4   7  16      110.43       -0.29     49.77 o
  -3   7  16       67.36       92.58     34.65 o
  -2   7  16        7.46       21.39     28.47 o
  -1   7  16      201.06      290.13     45.67 o
   0   7  16       22.21       38.97     14.22 o
   1   7  16       15.80       27.46     27.74 o
   2   7  16        8.56        5.54     19.23 o
   3   7  16       37.97       16.10     23.67 o
   4   7  16        1.86        4.74     39.71 o
   5   7  16        8.18       -7.51     41.26 o
  -5   8  16       48.91       93.39    158.88 o
  -4   8  16      128.33      132.27     53.21 o
  -3   8  16      109.91      186.00     37.46 o
  -2   8  16        0.62      -34.45     29.00 o
  -1   8  16       41.68      147.18    287.03 o
   0   8  16      584.99      638.24    136.64 o
   1   8  16      229.53      289.55     65.18 o
   2   8  16       22.12       19.13     37.38 o
   3   8  16      145.45      159.91     50.05 o
   4   8  16      104.40      113.52     43.37 o
  -4   9  16        8.43       -9.19     58.90 o
  -3   9  16       80.92       38.18     47.76 o
  -2   9  16       16.35       50.39     73.42 o
  -1   9  16       15.59        7.74     35.68 o
   0   9  16      214.26      158.58     83.42 o
   1   9  16       38.96       41.68     25.59 o
   2   9  16        0.16      -17.60     34.39 o
   3   9  16        1.33      -47.06     31.38 o
   4   9  16       10.96       45.49     41.94 o
  -3  10  16      181.10      160.47     77.58 o
  -2  10  16        2.63       -5.06     72.00 o
  -1  10  16      197.78      221.25    104.44 o
   0  10  16        7.62       50.02     44.06 o
   1  10  16      271.72      367.39     78.22 o
   2  10  16       12.79       62.21     55.60 o
   3  10  16       26.07      -30.73     59.06 o
  -3  11  16       53.79     -118.59     95.50 o
  -2  11  16       11.65     -122.96    325.50 o
  -1  11  16       12.25       -7.76     78.33 o
   0  11  16       13.99      -30.70     82.81 o
   1  11  16        4.87       26.38     60.04 o
   2  11  16        6.76      -35.90     62.80 o
  -1  12  16       29.45       33.51    124.14 o
   0  12  16       16.59        4.37     55.59 o
  -5   0  17       14.10      -27.91     34.40 o
  -3   0  17        0.30        2.07     17.66 o
  -1   0  17      202.70      207.30     33.46 o
   1   0  17      144.36      176.50     32.03 o
   3   0  17      112.64      113.29     50.49 o
   5   0  17       46.37       23.60     82.38 o
  -6   1  17       31.53       88.75     78.64 o
  -5   1  17        6.95       -3.78     19.29 o
  -4   1  17        0.86        7.31     13.50 o
  -3   1  17      131.12       98.67     16.57 o
  -2   1  17      156.58      167.11     18.83 o
  -1   1  17      441.39      481.60     41.62 o
   0   1  17       16.84      -25.60     21.51 o
   1   1  17      113.79       96.28     21.98 o
   2   1  17      177.44      111.48     26.82 o
   3   1  17        1.35      -32.68     23.97 o
   4   1  17       30.59       10.25     49.77 o
   5   1  17        8.84       22.55     43.38 o
   6   1  17       44.80       53.18     82.13 o
  -6   2  17        9.54        0.88     52.64 o
  -5   2  17      271.44      228.83     54.02 o
  -4   2  17       21.73        0.26     22.57 o
  -3   2  17      256.04      222.65     24.39 o
  -2   2  17       38.63       44.55     14.67 o
  -1   2  17      147.38      155.27     18.34 o
   0   2  17     1029.10     1125.27     56.00 o
   1   2  17       13.19       19.79     13.53 o
   2   2  17       56.65       64.24     15.38 o
   3   2  17       14.40       53.11     36.64 o
   4   2  17        2.23       34.00     39.65 o
   5   2  17      186.52      223.23     51.77 o
  -6   3  17      245.99      329.49     66.57 o
  -5   3  17        6.16       -0.37     19.35 o
  -4   3  17       39.74       -8.41     32.47 o
  -3   3  17        0.02      -11.86     15.27 o
  -2   3  17       14.54       12.22     14.13 o
  -1   3  17      112.53      121.63     17.44 o
   0   3  17      803.24      856.53     47.32 o
   1   3  17      342.90      311.82     30.08 o
   2   3  17      286.74      246.94     19.43 o
   3   3  17      400.59      430.00     43.48 o
   4   3  17       15.54        7.95     39.71 o
   5   3  17       83.36       41.18     39.36 o
  -6   4  17        4.43       10.87     50.93 o
  -5   4  17      182.35      200.97     35.61 o
  -4   4  17       15.26       26.57     24.13 o
  -3   4  17       97.82       95.38     20.01 o
  -2   4  17      102.18       70.07     29.14 o
  -1   4  17       64.15       65.64     28.19 o
   0   4  17       60.22       38.97     19.46 o
   1   4  17       72.61       74.16     21.75 o
   2   4  17       20.61       15.11     26.11 o
   3   4  17        0.08       14.30     27.80 o
   4   4  17       37.83      100.08     30.09 o
   5   4  17      191.66      163.94     41.97 o
  -5   5  17        2.68       10.84     16.23 o
  -4   5  17      168.00      330.54    320.75 o
  -3   5  17       45.40       52.71     25.71 o
  -2   5  17        2.31      -31.58     21.06 o
  -1   5  17       71.69       48.30     20.31 o
   0   5  17      346.09      405.03     39.49 o
   1   5  17       85.03       46.09     24.25 o
   2   5  17        6.48      -30.52     20.35 o
   3   5  17      146.72       86.89     26.68 o
   4   5  17       63.63       69.42     30.17 o
   5   5  17        0.52      -47.66     31.77 o
  -5   6  17       32.09      -22.78     74.86 o
  -4   6  17        6.60       21.81     56.99 o
  -3   6  17      310.65      318.09     64.01 o
  -2   6  17       28.90       39.50     28.71 o
  -1   6  17       66.45       74.94     38.97 o
   0   6  17        6.99        9.65     24.08 o
   1   6  17       22.07       13.57     26.66 o
   2   6  17      268.66      247.35     36.01 o
   3   6  17       21.12       46.36     33.03 o
   4   6  17      283.77      209.95     53.08 o
   5   6  17       28.56      119.06     55.09 o
  -5   7  17        1.63       32.84     33.98 o
  -4   7  17        3.83      -23.27     81.11 o
  -3   7  17      391.62      420.13    103.44 o
  -2   7  17       37.57       60.68     37.60 o
  -1   7  17       92.92       65.68     30.76 o
   0   7  17      150.43       49.64     38.91 o
   1   7  17      158.79      230.92     49.36 o
   2   7  17      236.62      216.29     46.82 o
   3   7  17      119.57       -0.08     41.24 o
   4   7  17       19.05       55.15     58.26 o
  -4   8  17        2.47      -36.28     51.22 o
  -3   8  17       63.11       70.16     46.89 o
  -2   8  17        0.01      -21.40     55.78 o
  -1   8  17       17.91       58.95     29.83 o
   0   8  17        0.10        7.40     32.85 o
   1   8  17       49.92       31.63     24.89 o
   2   8  17       71.53       81.32     38.41 o
   3   8  17       21.09        9.91     28.72 o
   4   8  17        9.82       -9.88     37.68 o
  -4   9  17      134.55      110.77     84.30 o
  -3   9  17        1.79       -6.16     61.96 o
  -2   9  17      168.15      225.41     78.22 o
  -1   9  17        1.72       31.91     38.34 o
   0   9  17        0.78       31.25     46.54 o
   1   9  17       11.25      -35.73     45.63 o
   2   9  17       33.08       -4.21     58.22 o
   3   9  17        0.88      -11.09     34.45 o
  -3  10  17        6.79      -80.28     68.02 o
  -2  10  17       16.07       11.53     41.95 o
  -1  10  17       91.67       93.88     54.19 o
   0  10  17       60.69        4.25     70.21 o
   1  10  17       54.19       77.65     60.34 o
   2  10  17       21.78       74.92     55.20 o
  -2  11  17       18.55       92.18     60.79 o
  -1  11  17        1.34       61.65    116.28 o
   0  11  17       90.79       -8.11     92.32 o
   1  11  17        0.59      -35.37     85.62 o
  -6   0  18       93.16      -12.14     62.96 o
  -4   0  18       34.21       72.44     30.12 o
  -2   0  18        8.21      -18.54     28.04 o
   0   0  18      217.09      299.43     38.41 o
   2   0  18       38.68       -9.74     39.26 o
   4   0  18      954.37     1284.11    167.27 o
  -6   1  18      119.85       92.50     71.74 o
  -5   1  18       64.60       42.79     30.49 o
  -4   1  18       46.19       54.17     25.48 o
  -3   1  18       11.40        3.56     12.45 o
  -2   1  18       15.68      -16.44     13.52 o
  -1   1  18       27.33       66.53     17.86 o
   0   1  18       40.17       36.75     21.49 o
   1   1  18        2.76       21.46     18.81 o
   2   1  18       56.34       31.72     27.76 o
   3   1  18       12.21       56.74     29.92 o
   4   1  18       63.02       98.94     43.50 o
   5   1  18        4.78       68.12     41.46 o
  -5   2  18       38.97       49.93     25.39 o
  -4   2  18        0.22       23.59     19.68 o
  -3   2  18       44.27       39.33     18.54 o
  -2   2  18       79.22       57.33     16.10 o
  -1   2  18      141.59      145.16     17.68 o
   0   2  18      207.75      211.09     33.99 o
   1   2  18      283.39      261.42     37.79 o
   2   2  18      845.88      761.04     67.06 o
   3   2  18        4.47       20.82     30.73 o
   4   2  18       58.13       61.63     32.57 o
   5   2  18        0.21       75.04     40.57 o
  -5   3  18       66.97       16.70     53.42 o
  -4   3  18       13.33       33.23     37.51 o
  -3   3  18       20.17        7.02     20.63 o
  -2   3  18        4.11       -3.45     14.05 o
  -1   3  18       11.95        0.06     14.46 o
   0   3  18      684.39      788.22     49.98 o
   1   3  18       90.81       47.33     20.06 o
   2   3  18      133.38      108.63     13.42 o
   3   3  18      149.13      158.87     39.85 o
   4   3  18       33.26       19.75     54.55 o
   5   3  18        8.21      -71.36     47.58 o
  -5   4  18       10.48      -25.88     25.74 o
  -4   4  18      222.71      197.24     53.75 o
  -3   4  18       18.63      -14.12     30.40 o
  -2   4  18      106.77      129.56     24.50 o
  -1   4  18      126.37      114.85     20.27 o
   0   4  18      112.68      112.35     26.89 o
   1   4  18       36.62        8.18     24.59 o
   2   4  18      298.70      375.38     43.11 o
   3   4  18       25.61       34.11     32.04 o
   4   4  18      615.73      750.07     87.80 o
   5   4  18       34.14      -41.03     36.50 o
  -5   5  18       15.76       37.57     22.97 o
  -4   5  18        6.64       20.30     37.88 o
  -3   5  18      214.88      279.85     54.34 o
  -2   5  18       85.61       68.23     32.66 o
  -1   5  18       93.14      104.29     29.42 o
   0   5  18       81.07       47.96     25.56 o
   1   5  18      264.91      218.28     33.01 o
   2   5  18      475.12      389.58     66.14 o
   3   5  18      388.49      354.84     51.08 o
   4   5  18        2.59       35.84     40.91 o
  -5   6  18        6.35      -30.75     73.40 o
  -4   6  18      182.45       90.42     56.73 o
  -3   6  18        1.49       31.23     40.67 o
  -2   6  18       20.82       -8.17     31.44 o
  -1   6  18      569.41      572.60     96.85 o
   0   6  18       16.63       20.35     38.51 o
   1   6  18      144.12      162.61     38.48 o
   2   6  18      216.52      273.90     56.48 o
   3   6  18      130.89      174.28     48.56 o
   4   6  18       99.40      130.64     48.21 o
  -4   7  18        1.79      -74.55     49.70 o
  -3   7  18      199.53      225.57     71.39 o
  -2   7  18        0.03       39.28     31.25 o
  -1   7  18       88.03       50.49     52.47 o
   0   7  18        6.83      -29.27     37.15 o
   1   7  18       48.71       80.06     31.17 o
   2   7  18        6.99       -5.07     26.52 o
   3   7  18      655.72      661.95     87.15 o
   4   7  18       13.09       15.21     41.59 o
  -4   8  18       38.25       40.76     42.12 o
  -3   8  18       24.80       91.20     64.60 o
  -2   8  18      107.98      -67.44     44.96 o
  -1   8  18       62.09       81.35     51.08 o
   0   8  18       55.47       18.58     53.47 o
   1   8  18       57.86       44.37     45.98 o
   2   8  18        0.81       47.23     35.48 o
   3   8  18        0.18        4.15     47.43 o
  -3   9  18      106.06       27.94     52.27 o
  -2   9  18        0.64       36.51     60.37 o
  -1   9  18        5.01       28.29     53.56 o
   0   9  18       24.88        5.49     45.04 o
   1   9  18        0.11      147.56     63.33 o
   2   9  18       23.68       21.26     42.38 o
   3   9  18      182.92      194.32     52.65 o
  -2  10  18       21.04       53.38     56.81 o
  -1  10  18       25.93      -24.07     68.20 o
   0  10  18       65.44      176.51     66.30 o
   1  10  18       34.39       70.74     51.09 o
   2  10  18       27.76       53.40    105.60 o
  -5   0  19       66.87       36.01     62.17 o
  -3   0  19        1.95       20.17     22.12 o
  -1   0  19       81.68       43.77     46.77 o
   1   0  19       24.79       -2.12     39.86 o
   3   0  19       20.70       57.72     47.98 o
   5   0  19       80.16      -18.25     78.84 o
  -5   1  19      320.55      328.80     53.83 o
  -4   1  19       85.88       52.70     32.13 o
  -3   1  19      147.43      160.88     20.24 o
  -2   1  19        0.30       18.84     16.32 o
  -1   1  19      185.47      189.25     24.51 o
   0   1  19       13.23      -15.09     14.29 o
   1   1  19        7.61       46.58     36.59 o
   2   1  19       27.90       46.89     30.51 o
   3   1  19       30.01      -10.73     27.66 o
   4   1  19      187.86       59.25     64.03 o
   5   1  19      115.24      105.77     76.17 o
  -5   2  19      147.69      110.02     21.94 o
  -4   2  19        1.61        8.21     24.49 o
  -3   2  19      391.50      348.98     59.34 o
  -2   2  19       18.43       13.15     16.99 o
  -1   2  19        9.67       14.26     17.17 o
   0   2  19       41.46       89.67     18.11 o
   1   2  19       23.94       25.47     32.10 o
   2   2  19       19.82       30.82     15.27 o
   3   2  19       19.44       42.60     41.81 o
   4   2  19      168.37      134.57     55.98 o
   5   2  19       12.64       45.07     71.07 o
  -5   3  19       13.08      -44.09     76.84 o
  -4   3  19      131.88      142.58     53.30 o
  -3   3  19      402.53      452.53     63.57 o
  -2   3  19      245.14      246.34     31.20 o
  -1   3  19     1605.25     1898.30     98.43 o
   0   3  19      196.96      169.20     21.87 o
   1   3  19      446.00      479.69     49.06 o
   2   3  19       96.21       61.33     45.12 o
   3   3  19      234.51      219.85     47.89 o
   4   3  19        0.00       32.77     49.20 o
  -5   4  19        5.60      -15.47     41.90 o
  -4   4  19       26.69      -56.23     59.08 o
  -3   4  19       52.36       16.99     32.60 o
  -2   4  19      541.82      604.72     58.76 o
  -1   4  19       25.35       -8.09     23.36 o
   0   4  19      259.65      212.82     32.11 o
   1   4  19      107.55      194.59     71.45 o
   2   4  19      278.61      351.61     42.00 o
   3   4  19        2.83       22.20     33.27 o
   4   4  19       28.18       87.57     57.68 o
  -4   5  19      120.95       70.69     42.54 o
  -3   5  19      250.72      317.14     94.87 o
  -2   5  19       82.21       61.98     32.99 o
  -1   5  19      208.44      229.46     58.96 o
   0   5  19       83.32       84.92     35.76 o
   1   5  19       21.44       13.40     28.96 o
   2   5  19       34.14       71.59     36.84 o
   3   5  19        9.33       38.81     38.11 o
   4   5  19        0.08      -10.01     32.80 o
  -4   6  19      354.40      366.04     76.83 o
  -3   6  19       79.94      112.45     51.58 o
  -2   6  19      292.47      372.00     53.49 o
  -1   6  19        3.19      -14.58     34.66 o
   0   6  19      283.58      238.79     62.47 o
   1   6  19       12.15      -50.63     40.06 o
   2   6  19        0.05       17.31     35.41 o
   3   6  19       26.84       49.31     37.02 o
   4   6  19       75.44       86.08     37.73 o
  -4   7  19      170.09      222.60    139.13 o
  -3   7  19      141.84      128.03     88.81 o
  -2   7  19       42.08       56.86     51.76 o
  -1   7  19       27.01       72.64     38.27 o
   0   7  19      312.78      368.10     82.89 o
   1   7  19        3.40        1.60     32.28 o
   2   7  19        3.30       28.66     49.42 o
   3   7  19      177.75      176.38     46.79 o
  -3   8  19        6.33        2.72     49.94 o
  -2   8  19      112.84       25.58     57.34 o
  -1   8  19       15.83        5.15    133.66 o
   0   8  19      203.89      220.59     80.66 o
   1   8  19       27.30       29.17     45.63 o
   2   8  19       25.73       14.68     31.74 o
   3   8  19        4.01       86.31     52.51 o
  -2   9  19        1.37       67.06     64.06 o
  -1   9  19       58.51       80.73     50.81 o
   0   9  19        1.27       59.78     90.53 o
   1   9  19        9.48      -44.43     45.93 o
   2   9  19        7.01     -128.70    124.78 o
  -4   0  20       60.30       95.70     38.18 o
  -2   0  20       81.68       22.86     46.94 o
   0   0  20       42.43       -4.23     64.20 o
   2   0  20      255.65      287.64    114.55 o
   4   0  20      338.96      507.54    107.09 o
  -5   1  20        0.06       24.24     23.58 o
  -4   1  20       50.47       58.09     29.14 o
  -3   1  20        1.67      -28.61     19.07 o
  -2   1  20        0.05        1.78     17.26 o
  -1   1  20       16.25       19.63     15.66 o
   0   1  20       84.63       86.66     24.75 o
   1   1  20       12.29      -35.85     31.67 o
   2   1  20       37.74       19.28     26.64 o
   3   1  20        2.06      -37.30     51.73 o
   4   1  20       21.32        5.35     48.96 o
  -5   2  20       34.64       31.14     18.47 o
  -4   2  20        7.46       17.78     28.09 o
  -3   2  20        0.06       21.81     30.62 o
  -2   2  20        0.32        5.86     18.89 o
  -1   2  20       21.73        4.23     21.95 o
   0   2  20      326.56      332.10     47.01 o
   1   2  20        4.46       -3.69     26.53 o
   2   2  20        4.03      -15.90     26.62 o
   3   2  20       14.17       -6.41     42.92 o
   4   2  20       54.48       48.34     46.70 o
  -4   3  20       20.05       43.62     31.45 o
  -3   3  20       37.59      -12.08     31.13 o
  -2   3  20      184.68      109.05     40.47 o
  -1   3  20       53.14       32.97     28.80 o
   0   3  20       27.98       10.49     19.35 o
   1   3  20      102.28       78.22     27.03 o
   2   3  20       73.83       72.68     29.95 o
   3   3  20      188.01      142.49     45.04 o
   4   3  20       37.21       49.86     33.32 o
  -4   4  20      309.38      286.27     53.16 o
  -3   4  20        3.06       -4.62     28.20 o
  -2   4  20      102.63       82.63     31.00 o
  -1   4  20        0.49      -20.75     20.19 o
   0   4  20       10.16       48.14     37.82 o
   1   4  20       31.60       99.96     52.02 o
   2   4  20       42.65       31.96     39.57 o
   3   4  20       79.00      104.03     37.77 o
   4   4  20        4.26       11.54     39.96 o
  -4   5  20      129.02      190.40    108.04 o
  -3   5  20       48.26       60.95     49.08 o
  -2   5  20      260.29      253.30     80.61 o
  -1   5  20      129.58      144.01     66.54 o
   0   5  20        5.60        0.74     33.80 o
   1   5  20       19.43       68.27     30.53 o
   2   5  20      138.39      106.15     74.68 o
   3   5  20       40.61       -2.21     36.63 o
  -3   6  20      110.49      193.82     86.39 o
  -2   6  20        0.30      -65.06     54.87 o
  -1   6  20      103.95       88.28     41.50 o
   0   6  20      237.74      121.19     62.49 o
   1   6  20        4.92        2.88     26.78 o
   2   6  20        3.19       18.05     47.92 o
   3   6  20       55.80        6.37     34.95 o
  -3   7  20       67.20       24.28    158.23 o
  -2   7  20       78.85       85.77     43.37 o
  -1   7  20      106.60      172.97     54.49 o
   0   7  20        3.71      -41.64     52.16 o
   1   7  20       93.55      170.88     98.69 o
   2   7  20        4.76       32.49     34.47 o
  -2   8  20        3.27       77.21     71.55 o
  -1   8  20        9.75      -49.39     57.91 o
   0   8  20       12.87       64.09     53.63 o
   1   8  20       95.42      188.01     58.12 o
   2   8  20       12.96      -34.39     53.33 o
   0   9  20       28.21       86.33     60.80 o
  -3   0  21       25.73       57.60     35.20 o
  -1   0  21        8.12       29.18     38.50 o
   1   0  21      222.37      191.84     50.95 o
   3   0  21      231.89      210.51     82.04 o
  -4   1  21       88.66       75.65     21.65 o
  -3   1  21      135.96      108.73     38.72 o
  -2   1  21       55.11       62.65     22.65 o
  -1   1  21       76.40       62.87     23.84 o
   0   1  21       26.89       37.45     21.58 o
   1   1  21       36.19       21.11     24.32 o
   2   1  21       10.95       29.61     32.70 o
   3   1  21        1.43      -50.97     33.98 o
   4   1  21        2.02      -52.27     48.22 o
  -4   2  21        1.01       25.20     46.81 o
  -3   2  21       48.54       83.53     40.35 o
  -2   2  21      212.68      253.95     39.86 o
  -1   2  21       13.29       27.75     25.95 o
   0   2  21      216.68      249.04     42.68 o
   1   2  21       34.16       54.51     34.90 o
   2   2  21       47.80       74.05     41.02 o
   3   2  21       88.72      108.51     55.31 o
  -4   3  21       38.72        2.53     28.22 o
  -3   3  21        2.81      -26.05     48.98 o
  -2   3  21       58.72       67.33     29.43 o
  -1   3  21       24.86        4.08     25.18 o
   0   3  21        9.21        3.81     66.58 o
   1   3  21       45.58       -4.23     31.21 o
   2   3  21       50.50       57.15     43.42 o
   3   3  21       54.09       58.47     67.90 o
  -3   4  21        1.42      -30.54     37.75 o
  -2   4  21        3.42      -19.67     90.22 o
  -1   4  21      139.57      156.44     44.50 o
   0   4  21       67.07      237.11     74.61 o
   1   4  21      294.58      312.23     58.77 o
   2   4  21       34.40       72.27     32.16 o
   3   4  21       84.16       -1.12     35.05 o
  -3   5  21        6.56       24.37     62.70 o
  -2   5  21       57.71       31.98     65.36 o
  -1   5  21      174.83      100.89     83.02 o
   0   5  21       10.23      -98.26     74.60 o
   1   5  21       71.74       38.18     47.75 o
   2   5  21       41.18       40.76     47.16 o
   3   5  21      127.19      193.49     43.72 o
  -3   6  21       31.71       48.12     48.22 o
  -2   6  21        3.59       53.24     59.56 o
  -1   6  21        1.93      -45.15     49.61 o
   0   6  21        1.86      -90.48    104.54 o
   1   6  21       93.09      112.65     47.84 o
   2   6  21       29.86       93.20     53.05 o
  -2   7  21        0.03      -22.75    112.83 o
  -1   7  21        4.16      -21.71    124.45 o
   0   7  21      121.51       35.53     92.39 o
   1   7  21       37.42      -53.15    121.72 o
  -2   0  22       79.12      143.36     40.46 o
   0   0  22        2.47      -34.64     28.66 o
   2   0  22      243.67      202.06     98.28 o
  -3   1  22        9.48      -47.74     59.64 o
  -2   1  22      354.40      521.86     78.74 o
  -1   1  22        0.00        3.90     23.87 o
   0   1  22      151.06      154.89     39.50 o
   1   1  22        3.58       -6.99     67.56 o
   2   1  22       61.93       52.09     48.56 o
   3   1  22       34.88      -13.18     40.16 o
  -3   2  22       96.92       56.12     29.81 o
  -2   2  22        3.51       -3.26     32.93 o
  -1   2  22       12.15       31.66     25.75 o
   0   2  22       10.49      -28.85     36.41 o
   1   2  22       31.59       28.31     37.76 o
   2   2  22        3.02       21.08     29.32 o
   3   2  22       69.18       62.17     34.32 o
  -3   3  22      131.11      179.66     40.13 o
  -2   3  22       32.02       -3.08     41.58 o
  -1   3  22       58.53       79.72     34.03 o
   0   3  22        0.75        7.95     53.81 o
   1   3  22       64.42      -27.95     68.21 o
   2   3  22      117.06      109.27     48.42 o
  -3   4  22      152.13       52.97     44.09 o
  -2   4  22      381.59      426.80     89.16 o
  -1   4  22      289.80      409.16     75.09 o
   0   4  22       57.45       62.45    329.58 o
   1   4  22        8.61       45.41     45.65 o
   2   4  22      150.85      178.22     86.53 o
  -2   5  22       37.48      -15.06    124.49 o
  -1   5  22        7.22       63.20     54.67 o
   0   5  22       54.10      -48.51     58.54 o
   1   5  22      104.80       56.38     47.60 o
   2   5  22        6.14      -40.44     49.01 o
  -1   6  22       45.20        4.58     88.98 o
   0   6  22       66.59       56.81     51.31 o
   1   6  22      144.90      256.52     65.10 o
  -1   0  23       80.41       95.91     48.06 o
   1   0  23       32.07      -30.89    126.92 o
  -2   1  23       16.44       70.29     36.62 o
  -1   1  23       19.48       13.48     32.81 o
   0   1  23        0.70       -2.29     54.75 o
   1   1  23        0.64       19.41     78.76 o
   2   1  23       45.41      144.04     64.49 o
  -2   2  23       24.45       32.89     34.45 o
  -1   2  23      126.26      203.27     42.34 o
   0   2  23        5.26       45.34     32.75 o
   1   2  23       52.31       62.88     53.11 o
   2   2  23       73.93       49.93    127.91 o
  -2   3  23      131.82      172.27     57.84 o
  -1   3  23        0.11      -33.72     34.04 o
   0   3  23      137.83      118.71     54.27 o
   1   3  23       22.37       13.73     85.00 o
  -1   4  23      406.24      246.69     81.62 o
   0   4  23        8.24       19.10     43.30 o
   1   4  23      169.26      162.88     64.76 o
   0   0  24        0.79      -23.76     63.43 o
 
